# Supplementary material for: In leukemia, knock-down of the death inducer-obliterator gene would inhibit the proliferation of endothelial cells by inhibiting the expression of CDK6 and CCND1
Source: PeerJ. 2022 Feb 1;10:e12832. doi: 10.7717/peerj.12832 (PMC8815367; doi:10.7717/peerj.12832)
Supplement: Supplemental Information 11 [file peerj-10-12832-s011.zip]

Archive with 6 entries (5 files):
- Figure1B-original-WB.jpg
- __MACOSX/
- __MACOSX/._Figure1B-original-WB.jpg
- Figure2E-CDK6-WB-Original.jpg
- Figure2E-CCND1-WB-Original.jpg
- __MACOSX/._Figure2E-CCND1-WB-Original.jpg
