# Supplementary material for: In leukemia, knock-down of the death inducer-obliterator gene would inhibit the proliferation of endothelial cells by inhibiting the expression of CDK6 and CCND1
Source: PeerJ. 2022 Feb 1;10:e12832. doi: 10.7717/peerj.12832 (PMC8815367; doi:10.7717/peerj.12832)
Supplement: Supplemental Information 12 [file peerj-10-12832-s012.zip]

Archive with 44 entries (39 files):
- Original images 4 cell cultures/
- Original images 4 cell cultures/.DS_Store
- __MACOSX/
- __MACOSX/Original images 4 cell cultures/
- __MACOSX/Original images 4 cell cultures/._.DS_Store
- Original images 4 cell cultures/Figure1C-shCtrl-day1.jpg
- Original images 4 cell cultures/Figure1C-shDIDO1-day1.jpg
- __MACOSX/Original images 4 cell cultures/._Figure1C-shDIDO1-day1.jpg
- Original images 4 cell cultures/Figure1C-shDIDO1-day3.jpg
- Original images 4 cell cultures/Figure1C-shCtrl-day2.jpg
- Original images 4 cell cultures/Figure1C-shCtrl-day3.jpg
- Original images 4 cell cultures/Figure1C-shDIDO1-day2.jpg
- Original images 4 cell cultures/Figure S1A/
- Original images 4 cell cultures/Figure S1A/FigureS1A-shZC3H18-day2.jpg
- Original images 4 cell cultures/Figure S1A/FigureS1A-shPC-day1.jpg
- Original images 4 cell cultures/Figure S1A/FigureS1A-shCtrl-day5.jpg
- Original images 4 cell cultures/Figure S1A/FigureS1A-shCtrl-day4.jpg
- Original images 4 cell cultures/Figure S1A/FigureS1A-shZC3H18-day3.jpg
- Original images 4 cell cultures/Figure S1A/FigureS1A-shZC3H18-day1.jpg
- Original images 4 cell cultures/Figure S1A/FigureS1A-shPC-day2.jpg
- Original images 4 cell cultures/Figure S1A/FigureS1A-shPC-day3.jpg
- Original images 4 cell cultures/Figure S1A/FigureS1A-shZC3H18-day4.jpg
- Original images 4 cell cultures/Figure S1A/FigureS1A-shCtrl-day3.jpg
- Original images 4 cell cultures/Figure S1A/FigureS1A-shCtrl-day2.jpg
- Original images 4 cell cultures/Figure S1A/FigureS1A-shZC3H18-day5.jpg
- Original images 4 cell cultures/Figure S1A/FigureS1A-shPC-day4.jpg
- Original images 4 cell cultures/Figure S1A/FigureS1A-shCtrl-day1.jpg
- __MACOSX/Original images 4 cell cultures/Figure S1A/
- __MACOSX/Original images 4 cell cultures/Figure S1A/._FigureS1A-shCtrl-day1.jpg
- Original images 4 cell cultures/Figure S1A/FigureS1A-shPC-day5.jpg
- Original images 4 cell cultures/Figure S1A/FigureS1A-shSMURF2-day5.jpg
- Original images 4 cell cultures/Figure S1A/FigureS1A-shSMURF2-day4.jpg
- Original images 4 cell cultures/Figure S1A/FigureS1A-shSMURF2-day1.jpg
- Original images 4 cell cultures/Figure S1A/FigureS1A-shSMURF2-day3.jpg
- Original images 4 cell cultures/Figure S1A/FigureS1A-shSMURF2-day2.jpg
- Original images 4 cell cultures/Figure S1A/FigureS1A-shDIDO1-day3.jpg
- Original images 4 cell cultures/Figure S1A/FigureS1A-shDIDO1-day2.jpg
- Original images 4 cell cultures/Figure S1A/FigureS1A-shDIDO1-day1.jpg
- Original images 4 cell cultures/Figure S1A/FigureS1A-shDIDO1-day5.jpg
- Original images 4 cell cultures/Figure S1A/FigureS1A-shDIDO1-day4.jpg
- Original images 4 cell cultures/Figure1C-shDIDO1-day5.jpg
- Original images 4 cell cultures/Figure1C-shCtrl-day4.jpg
- Original images 4 cell cultures/Figure1C-shCtrl-day5.jpg
- Original images 4 cell cultures/Figure1C-shDIDO1-day4.jpg
