# Supplementary material for: In leukemia, knock-down of the death inducer-obliterator gene would inhibit the proliferation of endothelial cells by inhibiting the expression of CDK6 and CCND1
Source: PeerJ. 2022 Feb 1;10:e12832. doi: 10.7717/peerj.12832 (PMC8815367; doi:10.7717/peerj.12832)
Supplement: Supplemental Information 14 [file peerj-10-12832-s014.zip]

Archive with 5 entries (4 files):
- GA_affy.xlsx
- __MACOSX/
- __MACOSX/._GA_affy.xlsx
- Miame Checklist.docx
- __MACOSX/._Miame Checklist.docx
