# Supplementary material for: In leukemia, knock-down of the death inducer-obliterator gene would inhibit the proliferation of endothelial cells by inhibiting the expression of CDK6 and CCND1
Source: PeerJ. 2022 Feb 1;10:e12832. doi: 10.7717/peerj.12832 (PMC8815367; doi:10.7717/peerj.12832)
Supplement: Supplemental Information 14 [file peerj-10-12832-s014.zip › GA_affy.xlsx]

## Sheet: Metadata Template
# Use this template for 3' or whole Gene expression studies when summarization probe set data will be provided in Matrix table format (click on additional worksheet tabs below)
# Incomplete submissions will be returned. Click the Metadata Example tab below to view a completed worksheet
# Field names (in blue on this page) should not be edited. Hover over cells containing field names to view field content guidelines or,
# CLICK HERE for Field Content Guidelines Web page.
SERIES
# This section describes the overall experiment.
title	Expression data of shDIDO1 and shCtrl HUVEC cell lines
summary	DIDO1(Death inducer-obliterator) gene localizes in the nucleus and cytosol, which is required in the early steps during the tumor progression and metastasis.
summary	We analyzed the GeneChip expression profiles of human umbilical vein endothelial cells transfected by RNAi lentiviral vectors, shDIDO1 cell line and shCtrl cell lines
overall design	The DEGs between shDIDO1 and shCtrl cell lines were analyzed, to identify the candidate genes regulated by DIDO1.
contributor	Zhenglei Shen
contributor	Honghua Cao
SAMPLES
# The Sample names in the first column are arbitrary but they must match the column headers of the Matrix table (see next worksheet).
# CLICK HERE to find the Affymetrix platform accession number (GPLxxxx).
Sample name	title	CEL file	source name	organism	characteristics: strain	molecule	label	description	chip name or GEO platform id
SAMPLE 1	shDIDO1-biological,rep1	4893-1_(PrimeView).CEL	HUVEC cell lines	HUVEC cell lines	RNAi-DIDO1	Total RNA	biotin	Gene expression data from shDIDO1 lines	Affymetrix PrimeView Human Gene Expression Array
SAMPLE 2	shDIDO1-biological,rep2	4893-2_(PrimeView).CEL	HUVEC cell lines	HUVEC cell lines	RNAi-DIDO1	Total RNA	biotin	Gene expression data from shDIDO1 lines	Affymetrix PrimeView Human Gene Expression Array
SAMPLE 3	shDIDO1-biological,rep3	4893-3_(PrimeView).CEL	HUVEC cell lines	HUVEC cell lines	RNAi-DIDO1	Total RNA	biotin	Gene expression data from shDIDO1 lines	Affymetrix PrimeView Human Gene Expression Array
SAMPLE 4	shCtrl-biological,rep1	4892-1_(PrimeView).CEL	HUVEC cell lines	HUVEC cell lines	Control1	Total RNA	biotin	Gene expression data from control cell lines	Affymetrix PrimeView Human Gene Expression Array
SAMPLE 5	shCtrl-biological,rep2	4892-2_(PrimeView).CEL	HUVEC cell lines	HUVEC cell lines	Control1	Total RNA	biotin	Gene expression data from control cell lines	Affymetrix PrimeView Human Gene Expression Array
SAMPLE 6	shCtrl-biological,rep3	4892-3_(PrimeView).CEL	HUVEC cell lines	HUVEC cell lines	Control1	Total RNA	biotin	Gene expression data from control cell lines	Affymetrix PrimeView Human Gene Expression Array
SAMPLE 7	HUVEC-biological，rep1	2251-1_(PrimeView).CEL	HUVEC cell lines	HUVEC cell lines	HUVEC	Total RNA	biotin	Gene expression data from control cell lines	Affymetrix PrimeView Human Gene Expression Array
SAMPLE 8	HUVEC-biological，rep2	2251-2_(PrimeView).CEL	HUVEC cell lines	HUVEC cell lines	HUVEC	Total RNA	biotin	Gene expression data from control cell lines	Affymetrix PrimeView Human Gene Expression Array
SAMPLE 9	HUVEC-biological，rep3	2251-3_(PrimeView).CEL	HUVEC cell lines	HUVEC cell lines	HUVEC	Total RNA	biotin	Gene expression data from control cell lines	Affymetrix PrimeView Human Gene Expression Array
SAMPLE 10	HUVEC-biological，rep4	2251-4_(PrimeView).CEL	HUVEC cell lines	HUVEC cell lines	HUVEC	Total RNA	biotin	Gene expression data from control cell lines	Affymetrix PrimeView Human Gene Expression Array
SAMPLE 11	K562-biologicall，rep1	2252-1_(PrimeView).CEL	HUVEC cell lines & K562	HUVEC cell lines & K562	K562-HUVEC	Total RNA	biotin	Gene expression data from control cell lines	Affymetrix PrimeView Human Gene Expression Array
SAMPLE 12	K562-biologicall，rep2	2252-2_(PrimeView).CEL	HUVEC cell lines & K562	HUVEC cell lines & K562	K562-HUVEC	Total RNA	biotin	Gene expression data from control cell lines	Affymetrix PrimeView Human Gene Expression Array
SAMPLE 13	K562-biologicall，rep3	2252-3_(PrimeView).CEL	HUVEC cell lines & K562	HUVEC cell lines & K562	K562-HUVEC	Total RNA	biotin	Gene expression data from control cell lines	Affymetrix PrimeView Human Gene Expression Array
SAMPLE 14	K562-biologicall，rep4	2252-4_(PrimeView).CEL	HUVEC cell lines & K562	HUVEC cell lines & K562	K562-HUVEC	Total RNA	biotin	Gene expression data from control cell lines	Affymetrix PrimeView Human Gene Expression Array
PROTOCOLS
# This section includes protocols and fields which are common to all Samples.
# Protocols which are applicable to specific Samples or specific channels should be included in additional columns of the SAMPLES section instead.
growth protocol	The cell lines were maintained using Roswell Park Memorial Institute (RPMI) 1640 medium supplemented with 10% FBS and 1% penicillin/streptomycin at 37°C in a humidified atmosphere containing 5% CO2.
treatment protocol	The cell lines were infected by RNAi lentiviral vectors of shDIDO1 and shCtrl; K562 and HUVEC cultivated cells
extract protocol	Trizol extraction of total RNA was performed according to the manufacturer's instructions.
label protocol	Biotinylated cRNA were prepared according to the standard Affymetrix protocol from 50-500ng total RNA (Expression Analysis Technical Manual, 2001, Affymetrix).
hyb protocol	Following fragmentation, cRNA were hybridized for 16-18 hr at 45 ℃ on GeneChip PrimeView Human Gene Expression Array. GeneChips were washed and stained in the Affymetrix Fluidics Station 450.
scan protocol	GeneChips were scanned using the GeneChip Scanner 3000.
data processing	The gene expression profile was preprocessed using Limma package in Bioconductor and Affymetrix annotation files
value definition	signal intensity

## Sheet: Matrix Template
# Template for an Affymetrix matrix table submission.
# The ID_REF column should include the full list of probeset ids of the Affymetrix array (see Matrix Example tabs at bottom)
# The sample names in the Matrix table (e.g. 'SAMPLE 1') must match the Sample name in the SAMPLES section of the Metadata file.
# The Matrix table should include summarized/scaled/normalized probeset data generated by GC-RMA, dCHIP, MAS 5.0, or whatever algorithm/software was used for primary analysis.
# If submitting MAS 5.0 data as a Matrix table, we recommend adding ABS_CALL and DETECTION P-VALUE columns to this template (see 'Matrix Example 2' tab at bottom)
# P-values or other measurements can be added as additional columns for each sample (see 'Matrix Example 2' tab)
ID_REF	SAMPLE 1	SAMPLE 2	SAMPLE 3	SAMPLE 4	SAMPLE 5	SAMPLE 6	SAMPLE 7	SAMPLE 8	SAMPLE 9	SAMPLE 10	SAMPLE 11	SAMPLE 12	SAMPLE 13	SAMPLE 14
11715100_at	6.43169	6.34098	6.47443	7.0315	7.02662	7.18578	-0.00349998	0.00349951	0.0584297	0.079917	-0.134082	0.0123739	-0.014359	-0.0435915
11715101_s_at	7.60313	7.7419	7.8039	8.26068	8.33486	8.43153	0.0751104	-0.0668268	-0.0114374	0.0346136	-0.0465126	0.0114374	0.0187111	-0.0783272
11715102_x_at	7.03463	6.97266	7.10792	7.5859	7.55736	7.6761	0.0244961	-0.0106044	0.14634	0.0142107	-0.115946	0.0106044	-0.0174766	-0.0109015
11715103_x_at	6.31081	6.31508	6.32747	6.34382	6.47971	6.34691	-0.00953531	0.0233288	-0.00608873	0.0229173	0.10702	0.00608826	-0.0131798	-0.0813136
11715104_s_at	4.98594	5.29544	5.29222	5.15582	5.20592	5.00443	-0.0291548	0.00347376	-0.0315409	-0.0806413	0.0232711	0.0560985	-0.00347328	0.0899482
11715105_at	2.87575	3.10204	2.85291	3.02418	3.04007	3.14735	0.0643854	0.00684834	0.00873375	-0.0380669	0.121229	-0.00684834	-0.0185795	-0.0163522
11715106_x_at	5.42888	5.55791	5.41887	5.2693	5.23109	5.21466	-0.00981331	0.0114784	0.0774531	0.00981331	0.0417428	-0.0236793	-0.0130696	-0.324009
11715107_s_at	6.93961	7.0119	7.04642	7.10028	6.97793	7.17534	-0.0080781	0.0289917	-0.0724168	-0.0458727	-0.00401592	0.00401592	0.0869741	0.0132809
11715108_x_at	3.24193	3.46829	3.27499	3.37173	3.26787	3.21319	-0.00307465	-0.0457444	0.199428	-0.0561657	0.0941491	0.00307465	0.0560379	-0.0335283
11715109_at	4.18156	4.16031	4.18093	4.14302	4.03466	4.10944	-0.0106325	0.000475883	-0.0706201	-0.000475883	0.0391212	-0.181276	0.0724568	0.144496
11715110_at	5.70314	5.88903	5.65598	5.85058	5.82759	5.72362	0.10235	-0.110966	0.0041585	0.00917244	-0.0357342	-0.00816393	0.0392733	-0.00415897
11715111_s_at	8.15546	8.25651	7.98815	7.94796	7.88029	7.81895	-0.154659	-0.0364008	0.0322952	-0.0831499	-0.0218744	0.0866499	0.0218744	0.0403357
11715112_at	2.97255	3.17596	3.07893	3.27993	3.15327	3.13697	0.120988	-0.104899	0.00202084	0.0157952	-0.148904	0.00321054	-0.00202084	-0.0468974
11715113_x_at	7.52162	7.63502	7.57556	7.68698	7.55397	7.55945	0.0682793	-0.0211611	0.0312948	-0.0868216	-0.020133	-0.056426	0.020133	0.0485096
11715114_x_at	7.67853	7.82366	7.67415	7.72648	7.67181	7.64574	0.00926304	-0.0931425	-0.00767612	0.00767612	0.0141735	-0.0288963	-0.013545	0.0587482
11715115_s_at	2.88744	3.05092	2.8103	2.93726	2.8658	2.97945	0.0217397	-0.0246589	-0.029633	0.0113704	0.0277636	-0.0138662	0.0521302	-0.0113702
11715116_s_at	3.96771	4.00661	3.98488	4.19669	4.34615	4.16378	-0.144171	-0.109214	-0.0615368	-0.0651608	0.485357	0.170146	0.187805	0.0615368
11715117_x_at	2.86686	2.96585	3.03873	2.91311	2.88913	2.91961	0.253943	0.0116312	-0.106747	-0.0116312	-0.0994339	0.0728333	0.100805	-0.0749962
11715118_s_at	4.12974	4.14175	4.13131	4.2629	4.28166	4.14446	0.00636196	-0.14362	-0.14598	-0.0925517	-0.00242805	0.00242805	0.0913334	0.181964
11715119_s_at	3.51649	3.6703	3.60157	3.58624	3.48241	3.29343	-0.0176425	0.00426674	0.0436883	0.0061183	0.00153255	-0.13078	-0.00153255	-0.0879855
11715120_s_at	5.1564	5.42205	5.19627	5.12557	5.07334	5.01759	0.0537448	0.0115294	0.0143313	-0.0115294	-0.169567	-0.0334468	0.0704122	-0.0342774
11715121_s_at	4.68262	4.75154	4.84166	5.07909	5.02926	5.06201	0.0240555	-0.0240555	0.10848	-0.263583	0.078393	-0.0828195	0.0309339	-0.0843105
11715122_at	5.42878	5.49328	5.41541	5.14828	5.28118	5.16896	-0.012403	-0.109236	0.0657959	-0.129076	0.00678158	-0.00678158	0.126689	0.0163631
11715123_s_at	4.07145	3.9507	3.97183	4.24503	4.06922	4.07307	0.00137663	-0.183142	-0.0417552	0.00103998	-0.00103998	-0.0760498	0.0783162	0.0931611
11715124_s_at	7.76353	7.89339	7.77783	7.82548	7.82977	7.89881	0.0351191	-0.0491562	0.0341492	0.0203943	-0.0471945	-0.00354671	-0.0100164	0.00354671
11715125_at	7.95841	7.95171	7.91023	8.31738	8.28997	8.33784	-0.00321865	-0.0368319	-0.114139	-0.000722885	0.00535583	0.0510645	0.0661488	0.000722885
11715126_s_at	6.57479	6.47508	6.38323	6.48331	6.40638	6.42875	-0.388488	-0.108552	-0.0924163	-0.187841	0.145727	0.177144	0.217858	0.0924168
11715127_s_at	3.43139	3.26757	3.26074	3.2305	3.2267	3.09767	0.0598159	-0.03509	0.0109086	0.064116	-0.0671077	-0.0109086	0.0664802	-0.0739379
11715128_s_at	5.74378	5.88067	5.78962	5.87623	5.91606	5.70429	-0.00721836	-0.15475	0.0383682	0.0324554	-0.0807767	-0.0239868	0.0205932	0.00721836
11715129_s_at	8.78165	8.75032	8.69437	8.59684	8.61545	8.60118	0.0196514	-0.118022	0.0105715	-0.0154095	-0.049078	0.0702801	-0.0105715	0.0395002
11715130_s_at	6.32608	6.48069	6.31184	6.34493	6.24585	6.19744	0.168229	-0.0906029	0.0795793	-0.0344267	0.00259304	-0.181664	0.0216293	-0.00259304
11715131_s_at	4.01117	4.13806	3.94928	3.76278	3.80959	4.01373	0.0177536	-0.137413	-0.00281143	0.00281143	-0.0161476	0.0391226	0.122858	-0.0446882
11715132_x_at	5.82909	5.60285	5.79386	5.9826	5.92559	6.03132	-0.134501	0.0214963	-0.0271974	-0.0256257	0.264248	0.257177	-0.0214963	0.110038
11715133_s_at	2.02682	2.08	2.04356	2.09907	2.04503	2.15448	0.0285799	0.143609	-0.00069046	0	0.0219257	-0.0233715	-0.0511329	0
11715134_s_at	2.27301	2.23751	2.29706	2.36859	2.3322	2.26354	0	0	-0.0182827	0.0387337	0.00731754	-0.0421956	-0.0349476	0.0422616
11715135_s_at	4.45161	4.465	4.50517	4.52098	4.2268	4.66616	0.00891876	-0.0361104	0.027184	-0.0603476	-0.0368738	0	0	0.0898194
11715136_at	4.58858	4.75438	4.69191	4.67181	4.75832	4.58774	-0.154914	0.083971	-0.00828457	0.03549	-0.0736909	0.00828457	-0.0245018	0.0976629
11715137_s_at	7.82918	7.94509	7.86022	7.9458	7.89003	7.68043	-0.00114918	0.00114918	0.00509262	0.0045948	-0.0155678	-0.00281715	-0.0151005	0.0793304
11715138_s_at	8.02846	8.16869	8.09585	7.95663	7.95863	7.92897	-0.0655088	0.0397501	0.00130749	-0.0843935	-0.0677261	0.0669813	-0.00130749	0.00556946
11715139_x_at	2.2482	2.25731	2.40321	2.38181	2.30569	2.44307	0.109046	-0.0891161	0.0971301	-0.0274942	-0.0932221	0.0490458	0.027494	-0.036351
11715140_s_at	5.00818	4.93251	4.68854	4.59074	4.78091	4.63953	-0.00999975	-0.0773182	0.0239511	0.0363483	-0.109611	-0.0945058	0.0100002	0.0724716
11715141_s_at	4.22853	4.15961	4.25321	4.20928	4.32227	4.1846	-0.0629449	0.019474	0.0855174	-0.025013	-0.0128016	0.0128021	-0.0615439	0.0926299
11715142_s_at	3.43304	3.45036	3.31945	3.32969	3.23045	3.13165	-0.00280714	0.00280714	-0.0524907	0.0272813	0.00421476	0.00633192	-0.00421381	-0.0148406
11715143_s_at	4.03974	4.12321	3.94073	4.03339	4.12554	3.74043	0.0565872	-0.0352139	0.0575495	0.126235	0.00243759	-0.0271411	-0.00243711	-0.0629864
11715144_s_at	4.53839	4.36466	4.48036	4.29394	4.37213	4.47828	0.211067	-0.0040369	0.0722256	-0.122436	-0.0724115	0.0040369	0.0225906	-0.024972
11715145_s_at	4.83057	5.02617	4.99262	4.93576	4.71006	4.83643	-0.131508	-0.0151896	0.0422597	-0.033576	0.0813937	-0.0155029	0.0151896	0.0472479
11715146_x_at	5.28232	5.32691	5.21495	5.27785	5.29214	5.20725	0.0603094	0.00678635	-0.00678635	-0.0107946	-0.0538459	-0.0288792	0.0466404	0.0813522
11715147_at	3.50174	3.52355	3.65399	3.54082	3.90184	3.4689	0.0281425	-0.0313871	-0.0145469	0.0765414	0.0145469	-0.039746	0.0232625	-0.156117
11715148_s_at	3.20198	3.17158	3.24554	3.18909	3.15515	3.17104	0.0447803	0.0712504	0.0561347	-0.0682912	0.00806808	-0.00806808	-0.00886583	-0.00818253
11715149_x_at	3.24983	3.18355	3.19649	3.22897	3.30442	3.25258	0.0299196	-0.0835504	0.0821333	0.0152903	0.0140285	-0.0446887	-0.0140285	-0.131115
11715150_s_at	6.22061	6.26489	6.21602	6.15104	6.2389	6.03459	0.000307083	-0.0897813	0.072824	0.0244179	-0.000306606	0.0795903	-0.0260124	-0.049468
11715151_x_at	4.10236	4.1846	3.99884	4.23003	3.90454	3.81752	0.0924354	-0.211603	-0.000882149	0.000882149	0.0378437	-0.0130033	0.0629373	-0.0185094
11715152_at	2.71156	2.70415	2.61633	2.71257	2.63107	2.60792	-0.0496995	-0.0288494	-0.00385499	0.124083	0.00385523	-0.029742	0.0115976	0.136538
11715153_s_at	3.32761	3.47111	3.40194	3.46195	3.45088	3.71804	0.0267863	0.020472	0.0223794	-0.144229	-0.11449	0.0624647	-0.0204725	-0.0217938
11715154_s_at	2.8355	2.60089	2.87805	2.72598	2.56935	2.28471	0.00511003	0.11168	-0.00511026	-0.00716352	-0.0984466	-0.11062	0.0887144	0.112448
11715155_s_at	7.86065	7.90425	7.84557	7.75902	7.78229	7.73081	0.049016	-0.051815	-0.0112839	0.0806007	0.0196934	-0.0530529	-0.0591898	0.0112839
11715156_s_at	10.7823	10.9461	10.812	10.7634	10.7163	10.5967	-0.0735407	-0.0571394	0.0113459	-0.0614719	-0.00097847	0.00945759	0.00097847	0.0137701
11715157_s_at	2.85106	2.86135	2.94306	2.84077	2.88647	2.58316	-0.0131674	-0.0150638	0.0540156	0.0572276	0.0444703	0.0131674	-0.114024	-0.0525517
11715158_s_at	2.4105	2.49211	2.46018	2.51108	2.69719	2.57019	-0.021641	0.00722742	-0.0469155	-0.0685546	0.0253396	-0.00686526	0.0375848	0.0068655
11715159_at	10.4962	10.4437	10.3926	10.3205	10.2473	10.2708	-0.0431185	0.025363	-0.062149	-0.0303001	0.0416822	0.0479536	0.0223494	-0.0223494
11715160_x_at	2.84684	2.87219	3.00033	2.92017	3.03714	2.88126	0.0314708	-0.0802288	-0.0138898	0.0720768	0.0883589	-0.065218	0.000491142	-0.000491142
11715161_s_at	4.61454	4.9698	5.09075	4.96152	4.81214	4.6716	-0.0352469	-0.00638771	0.0021224	0.0393896	0.0512385	-0.0995636	-0.00212288	0.0617218
11715162_s_at	4.64914	4.75909	4.62624	4.62624	4.77308	4.64544	0.0374026	-0.233836	-0.097312	0.0107069	0.288754	0.0553675	-0.0107064	-0.0421801
11715163_s_at	3.12014	3.20469	3.19047	3.14043	3.29173	3.09523	-0.00168085	-0.186436	-0.0596547	0.00574303	0.0388613	-0.0393791	0.00168085	0.045392
11715164_s_at	3.5819	3.20615	3.34878	3.34638	3.22838	3.45227	0.0174301	-0.0445325	-0.112572	-0.106944	-0.00181484	0.0018146	0.0759509	0.0941331
11715165_at	4.94148	4.91342	5.02126	4.87623	5.00927	4.9759	-0.539624	-0.58721	-0.391651	-0.140813	0.264778	0.140813	0.368376	0.207958
11715166_at	4.6664	4.54682	4.68907	4.63473	4.22673	4.67686	-0.0624628	-0.222117	0.00488949	-0.158041	0.0135241	-0.00488996	0.0904112	0.0337696
11715167_at	4.72442	4.91796	4.48516	4.54065	4.58858	4.55731	-0.192056	-0.0826364	0.0438972	0.0267673	-0.0652246	0.0113339	-0.0113339	0.0878196
11715168_s_at	4.19984	4.16414	4.18483	3.99342	3.8549	3.69444	0.0501575	-0.140889	0.0251665	-0.0924354	0.0651503	-0.040803	-0.0197582	0.0197582
11715169_at	7.05337	7.18323	7.11327	7.22664	7.18573	7.27725	-0.0289984	-0.00717735	0.0654125	-0.0415764	0.00717735	-0.0806227	0.0256529	0.0702419
11715170_x_at	2.84216	2.84216	2.87231	2.83371	2.73304	2.769	0.28627	0.0570798	0.0036912	-0.119857	-0.0177069	-0.0177069	-0.00369096	0.175575
11715171_at	6.16511	6.11094	6.15061	6.20551	6.07033	6.05298	0.000188828	-0.0473437	0.0727301	0.0749979	-0.000188828	-0.109618	-0.231761	0.00992823
11715172_at	4.20439	4.32003	4.22666	4.35006	4.36703	4.25321	-0.000648499	-0.0251603	-0.0299435	0.000648499	0.0422339	0.187212	-0.0451117	0.0139642
11715173_s_at	8.90811	9.08981	8.88149	8.91809	8.80101	8.6926	-0.0312405	-0.0249672	0.0644131	-0.0716333	-0.0110502	0.0110502	0.0823727	0.0730295
11715174_s_at	7.38054	7.60645	7.31628	7.52303	7.41734	7.32942	0.0371313	-0.0984936	0.0045557	0.0353384	-0.0110083	-0.00711918	0.0352459	-0.0045557
11715175_x_at	8.79677	9.02655	8.78226	8.96711	8.9128	8.74845	0.0802259	-0.0452566	0.060811	-0.0355759	0.00547504	-0.00547504	-0.00933742	0.084322
11715176_at	4.86262	4.93332	4.81509	5.26283	5.17472	4.99105	0.0230975	0.00408793	-0.00408745	0.0290561	0.00502014	-0.10155	-0.0317717	-0.0264878
11715177_s_at	5.82009	5.81444	5.83693	6.02615	6.01912	5.90666	-0.212259	-0.27267	0.0767555	0.0970855	0.167257	-0.157464	0.0638781	-0.0638781
11715178_s_at	8.37191	8.62862	8.36662	8.40905	8.2889	8.17785	-0.0422306	0.0016346	0.00453281	-0.0518703	-0.0016346	-0.0361261	0.0125504	0.0028038
11715179_s_at	3.72502	3.88951	3.60129	3.72878	3.66583	3.5975	-0.219569	0.0157223	-0.0157223	0.117611	0.117844	-0.0870104	-0.0540667	0.0832295
11715180_s_at	2.50449	2.56317	2.64845	2.36191	2.40717	2.49595	0.0442348	-0.105583	0.0894828	0.0645013	-0.0442348	0.0486593	-0.0598173	-0.0521092
11715181_x_at	7.70836	7.84544	7.70836	7.64535	7.57774	7.49472	0.0322285	0.00337505	-0.00868893	-0.00337505	-0.0564346	-0.0133991	0.0260096	0.0864124
11715182_x_at	7.70717	7.88357	7.80734	7.78302	7.73755	7.61339	0.0299683	-0.0324755	-0.0218067	-0.0702743	-0.0735655	0.0218067	0.0997353	0.0650921
11715183_s_at	3.52795	3.66952	3.86787	3.56886	3.79747	3.68656	-0.0554914	0.0775895	-0.114894	-0.125521	-0.00713253	0.0581479	0.00713253	0.0439854
11715184_x_at	11.6094	11.7245	11.5858	11.7006	11.6399	11.5288	-0.0331049	-0.000565529	0.0659504	0.000564575	-0.00578022	-0.0265427	0.0455923	0.00695896
11715185_x_at	5.19987	5.31133	5.24041	5.21622	5.13852	5.16283	-0.0257936	-0.134324	-0.00183153	-0.0469832	0.0050621	0.0294662	0.019259	0.00183153
11715186_x_at	3.16421	3.37858	3.28741	3.18909	3.21727	3.26689	0.0644045	0.251347	-0.0685725	-0.098134	0.0606551	0.00220585	-0.013763	-0.00220585
11715187_x_at	3.89414	3.93136	3.74568	4.03229	3.83236	3.62891	0.0613294	-0.0194864	-0.0472651	-0.0944214	-0.0348687	0.0944214	0.0458984	0.0194864
11715188_at	2.23078	2.13408	2.09846	2.32348	2.32348	2.20043	-0.104867	-0.016999	0.0325718	0.102558	0.0169992	0.0630803	-0.0893426	-0.0910566
11715189_s_at	12.2133	12.2002	12.2217	12.6494	12.6427	12.633	-0.0510902	0.196918	0.158067	0.0936527	-0.0064106	-0.00953865	0.0064106	-0.0552616
11715190_s_at	2.68684	2.72559	2.62099	2.74873	2.86793	2.79193	-0.0116637	0.149298	-0.0819516	0.0116634	0.012394	-0.0277417	-0.0915811	0.021522
11715191_s_at	2.50985	2.59993	2.5901	2.63882	2.63492	2.90937	0.300623	0.00601053	-0.116366	-0.0126629	0.195447	-0.00601053	0.110252	-0.0617185
11715192_s_at	2.35297	2.44478	2.34885	2.47519	2.42195	2.53717	0.0544765	-0.0815511	-0.0482101	0.0893164	0.0139048	0.0155475	-0.0139048	-0.0939217
11715193_s_at	7.31888	7.38557	7.47913	7.37894	7.34585	7.2491	0.00495243	-0.0154495	-0.0661392	0.0403433	0.0187798	-0.00495243	0.0239906	-0.00975895
11715194_s_at	5.93372	6.07596	5.86935	5.92755	5.81037	5.78837	0.0118618	-0.0118618	0.0395765	-0.044055	-0.0886478	-0.0433235	0.066925	0.0471134
11715195_at	5.99224	6.02119	6.05895	5.72919	5.94907	5.86697	-0.152228	-0.0370393	-0.180169	-0.18296	0.194614	0.129268	0.038939	0.0370393
11715196_s_at	5.90655	5.87655	5.73285	5.68172	5.83428	5.63188	0.135442	0.0161581	0.143027	0.117117	-0.0161586	-0.0526047	-0.0546341	-0.0735841
11715197_s_at	4.17295	3.90328	3.95652	4.04095	3.92854	3.84281	0.184324	-0.0810576	0.0473523	-0.110048	0.014617	-0.0567656	-0.0146174	0.119194
11715198_s_at	7.65584	7.67832	7.57072	7.53376	7.55574	7.41764	0.0162439	-0.0162439	-0.0392685	-0.0434284	-0.0338669	0.0504961	0.0340786	0.0397634
11715199_s_at	7.58285	7.84195	7.64313	7.58162	7.62902	7.41819	-0.00372601	-0.0119123	-0.00724697	-0.0360975	0.00372601	0.102527	0.0518961	0.0304947
11715200_s_at	7.69857	7.89139	7.84012	7.63039	7.6329	7.56982	0.0209684	-0.142065	-0.0140314	-0.0143347	-0.0033474	0.0773096	0.0385933	0.0033474
11715201_s_at	7.72571	7.88317	7.71571	7.61429	7.6008	7.52286	0.00651264	-0.00651264	-0.0362062	-0.0659294	-0.0820999	0.028348	0.0934629	0.0442991
11715202_s_at	9.12012	9.12674	9.10176	9.55312	9.55187	9.68778	0.0645809	-0.0160465	0.0612478	0.087287	0.0160465	-0.041748	-0.0682669	-0.0914221
11715203_s_at	3.42331	3.30605	3.41363	3.34872	3.38478	3.3715	0.0158586	0.0433755	-0.0322766	-0.0158586	-0.077776	0.104637	0.0413623	-0.10997
11715204_x_at	3.21638	3.1	3.15652	3.31546	3.07894	3.22317	0.0694649	-0.0819654	-0.092222	0.153449	-0.0231259	0.0876329	0.0231259	-0.0263774
11715205_x_at	6.20824	6.13754	6.17117	6.18883	6.12877	6.21471	-0.0389118	-0.0189562	-0.116032	-0.0147123	0.0147123	0.0147123	0.0453238	0.0890207
11715206_x_at	6.20824	6.13754	6.17117	6.18883	6.12877	6.21471	-0.0389051	-0.018949	-0.118432	-0.0147195	0.0147195	0.0147195	0.0453305	0.0890274
11715207_at	4.85566	5.16158	5.21639	4.87323	4.99671	4.83401	0.246588	-0.063683	-0.258822	0.0796061	-0.00517035	-0.000344753	0.0385294	0.000344753
11715208_s_at	5.19018	5.3295	5.26559	5.18511	5.13318	5.19269	-0.0533495	-0.0148983	0.0148988	-0.102353	0.0388827	-0.107425	0.162491	0.0805531
11715209_s_at	10.346	10.428	10.3469	10.4648	10.4227	10.3364	0.0229597	-0.059516	0.017312	-0.0159426	0.00470352	-0.00622463	-0.00470352	0.0470524
11715210_s_at	3.54847	3.96544	3.88989	3.89414	3.71464	3.31216	-0.158968	-0.252093	-0.0804772	-0.0456142	0.141229	0.0456147	0.27896	0.254216
11715211_s_at	6.76771	6.68303	6.92781	7.11735	7.1749	7.23468	0.0454469	0.0269651	-0.0522919	-0.0269651	-0.0340338	-0.094861	0.115548	0.075057
11715212_x_at	9.52407	9.58409	9.56007	9.69186	9.71576	9.80077	0.0195284	-0.0856895	-0.0699034	-0.0798397	0.0311785	0.0538044	-0.00710678	0.00710678
11715213_s_at	3.40102	3.53818	3.41132	3.33484	3.26084	3.23019	0.143806	-0.128209	-0.0563383	-0.00045538	-0.0258989	0.00045538	0.144389	0.0153832
11715214_at	4.73373	4.72357	4.57646	4.41617	4.69047	4.47711	0.00125551	0.033474	0.135705	-0.00125504	0.00804853	-0.116126	-0.0227098	-0.0390701
11715215_s_at	3.4502	3.4089	3.5906	3.34646	3.44556	3.4089	-0.0364485	0.0414686	0.105329	0.00487661	-0.00487661	-0.0648427	0.1446	-0.0144997
11715216_s_at	2.19551	2.50548	2.38022	2.37835	2.71792	2.31356	0.0324547	0.0367317	-0.0483549	-0.00517726	-0.0584526	0.00517702	-0.0534649	0.0906029
11715217_s_at	4.03684	4.01221	4.03825	3.9117	4.12841	4.0108	-0.00094986	-0.108079	0.0660624	-0.00094986	0.024251	0.000220299	0.164942	-0.000220299
11715218_s_at	10.5557	10.5615	10.5836	10.2984	10.3134	10.3365	-0.0709906	0.0553265	-0.0767508	-0.0198822	0.0178375	0.118024	0.0723991	-0.0178375
11715219_s_at	5.019	4.94359	5.03327	5.19098	5.31475	5.14661	-0.0334225	-0.00201225	0.00201225	0.0252795	0.134048	-0.0560961	-0.097723	0.157336
11715220_s_at	6.48563	6.47048	6.58266	6.72368	6.73325	6.7295	0.141306	0.014194	-0.0265918	0.156255	0.00769949	-0.139739	-0.0109239	-0.00769949
11715221_x_at	8.6482	8.61148	8.66911	8.62421	8.60963	8.76743	-0.00983667	-0.0622215	-0.124836	0.029676	0.0166569	0.00983715	0.0174055	-0.238934
11715222_at	7.3605	7.32386	7.29917	7.52709	7.43891	7.51599	-0.0297918	-0.00806045	0.10804	-0.0845404	0.0579548	0.00806045	-0.0640631	0.00911474
11715223_s_at	4.70006	4.66254	4.51758	4.44397	4.55383	4.29229	0.0421696	0.00550079	0.102517	-0.0166359	-0.105351	-0.106712	-0.00550127	0.00955486
11715224_s_at	4.63743	4.63322	4.55596	4.71152	4.61455	4.76502	0.0716343	-0.0523419	0.0461712	0.0963354	-0.0160027	-0.0202093	-0.00617027	0.0061698
11715225_s_at	7.97227	7.82171	7.94137	8.81477	8.75314	8.83894	0.117046	0.120005	0.00868654	-0.0812492	-0.0220714	0.0134439	-0.00868702	-0.175394
11715226_s_at	5.04515	4.95092	4.69132	4.83015	4.65121	4.75403	0.0660953	-0.195466	0.132759	-0.0877476	-0.00804567	-0.0227027	0.13287	0.0080452
11715227_s_at	4.24251	4.60985	4.60428	4.29766	4.13538	4.25384	0.0958438	0.0052433	0.0424147	-0.0494866	-0.0622888	-0.0052433	0.0625858	-0.0638714
11715228_s_at	4.44273	4.50867	4.26446	4.34619	4.08036	4.12478	-0.10538	-0.0681438	0.00662041	0.0298224	0.00318766	-0.00318766	-0.0164046	0.0293341
11715229_s_at	4.54731	4.75498	4.62531	4.52706	4.39658	4.72442	0.00612116	-0.0270872	-0.0223904	-0.00612116	-0.0755796	0.0350127	0.0100904	0.0451674
11715230_s_at	6.58751	6.46558	6.44981	6.75019	6.77113	6.74462	0.0105319	-0.00503397	0.00503397	0.0815287	0.0309029	-0.0226464	-0.0433545	-0.0546255
11715231_x_at	10.856	10.8708	10.9072	10.6978	10.6901	10.6704	0.0349512	-0.0553665	-0.0614214	-0.0162287	0.0788584	0.190317	0.0162287	-0.07831
11715232_x_at	8.36961	8.3041	8.30709	8.11148	7.98684	8.00997	0.00662088	0.0851827	0.0266633	0.0628495	-0.0192804	-0.00662088	-0.0555053	-0.0166326
11715233_s_at	5.9877	6.09051	6.06606	5.62716	5.63054	5.61499	-0.0703993	-0.055881	-0.06142	-0.122474	0.0558805	0.112379	0.166401	0.171805
11715234_s_at	6.46392	6.44362	6.49122	6.21203	6.23686	6.39312	0.0300493	-0.0614758	0.0205016	-0.0399852	-0.0205016	-0.0223021	0.159171	0.0625639
11715235_x_at	10.2816	10.3829	10.3003	10.4113	10.3965	10.2368	-0.10894	-0.0554676	-0.0564985	-0.0702887	0.145047	0.0554676	0.108356	0.105831
11715236_s_at	3.10465	3.36321	2.9036	3.17193	2.98497	2.95904	-0.0300045	-0.134048	-0.0316906	0.0572014	-0.0262718	0.149858	0.0465045	0.0262718
11715237_s_at	12.5696	12.6205	12.6848	12.6347	12.6451	12.5324	-0.047718	-0.00594616	-0.000875473	0.000875473	0.0201788	-0.0100937	0.0715961	0.0355082
11715238_x_at	11.9805	12.0726	12.0283	12.0391	12.0643	11.9725	-0.0876741	0.0496149	0.00490761	-0.0487251	0.0059185	-0.0172472	0.0259552	-0.00490761
11715239_x_at	8.19498	8.13774	8.18358	8.24049	8.20465	8.1802	-0.00690842	-0.180472	-0.160201	-0.0762482	0.126303	0.0343456	0.00690842	0.0138817
11715240_at	6.13963	6.21437	6.1645	6.77372	6.89182	6.84618	0.00224018	0.131652	-0.00224018	-0.159647	-0.0479713	-0.0291972	0.242976	0.0865903
11715241_s_at	8.33533	8.49019	8.18734	8.2951	8.224	8.05818	0.0520144	-0.076438	0.0165844	-0.0165844	-0.0822315	-0.0249281	0.0374479	0.0544071
11715242_s_at	3.9603	4.05687	3.60845	3.89463	3.9683	3.83679	-0.0396905	-0.000908852	0.0107427	0.000908852	-0.0247159	-0.09236	0.0827842	0.0413012
11715243_x_at	7.10691	7.28037	7.0426	6.97883	6.85905	6.83049	0.00440025	-0.00440025	-0.0162315	-0.0853128	-0.118288	0.0734673	0.0996532	0.0500708
11715244_x_at	7.9479	8.08734	7.98953	7.97994	7.86059	7.83343	-0.0490894	-0.0241795	0.0304222	-0.0678406	0.00728416	0.0399494	-0.00728416	0.0426903
11715245_s_at	4.52287	4.81017	4.85828	4.76344	4.55196	4.62166	0.0950708	0.102981	0.0240922	-0.0129013	-0.00866079	0.00866127	-0.0199618	-0.0577588
11715246_x_at	6.01828	6.16616	5.91273	5.94136	5.95956	5.90823	-0.253916	-0.00871992	0.0594296	0.0878015	-0.0952258	0.0613861	-0.170804	0.00871944
11715247_s_at	5.94266	6.01553	6.06783	6.12973	6.117	6.10849	0.0159841	0.166086	0.00885248	-0.0944424	-0.0537705	-0.00885248	0.150167	-0.0326672
11715248_s_at	2.68712	3.00173	2.79125	2.83114	2.89086	2.65682	0.133793	-0.133191	0.0164452	-0.0188122	-0.0164452	0.0359664	0.130618	-0.0545268
11715249_s_at	2.36681	2.18334	2.17127	2.1572	2.22201	2.19754	-0.0439916	-0.209309	-0.302701	-0.0516882	0.177864	0.0811873	0.0794611	0.0439916
11715250_s_at	3.03021	3.20536	3.19524	3.67448	3.35593	3.45464	-0.0170329	0.0404184	0.0170329	0.18704	0.0483634	-0.050447	-0.0720024	-0.149887
11715251_at	9.20899	9.13693	9.22115	8.63838	8.64689	8.70328	-0.00185347	0.0180483	-0.122778	0.019968	0.00185347	-0.0323505	0.0276213	-0.0500836
11715252_at	8.02584	7.80898	8.08648	8.04577	7.99243	8.02129	0.108434	0.147857	0.0231175	0.00741339	-0.10212	-0.00741339	-0.00822258	-0.193599
11715253_s_at	7.42933	7.5181	7.3187	7.38273	7.3045	7.07732	0.0219374	0.00636482	-0.00636482	-0.10495	-0.0875902	-0.0607834	0.0204802	0.0603399
11715254_s_at	3.72417	4.04085	3.95303	3.8268	3.84017	3.6108	0.0210748	0.052948	-0.0210748	0.0352259	-0.039175	-0.0507517	0.023726	-0.0232039
11715255_s_at	2.77563	2.76877	2.9485	2.71521	2.8088	2.62809	-0.025341	0.0984852	0.0603817	-0.0281563	-0.124219	0.0253413	-0.0410633	0.138594
11715256_at	3.26918	3.39605	3.33129	3.39332	3.65618	3.53148	0.123021	-0.0719364	0.164057	0.0685642	-0.0599639	-0.000482321	0.000482082	-0.0244575
11715257_x_at	3.90857	3.80221	3.7516	3.90857	4.02629	3.85182	0.180372	-0.0515079	0.0615811	0.099216	-0.0245581	-0.0189457	0.0189457	-0.0231218
11715258_s_at	7.60544	7.68125	7.65465	7.71031	7.73249	7.85116	-0.0342836	0.00255775	-0.0990639	-0.0600395	0.0357199	0.0731468	0.0402269	-0.00255775
11715259_s_at	3.08792	3.27408	3.05135	3.02594	2.97895	3.07065	-0.115239	-0.162093	0.19077	0.126855	-0.0516329	0.0516329	0.153628	-0.140042
11715260_at	6.81924	6.90222	6.84699	6.85983	6.92789	6.84013	-0.00120544	-0.144417	0.00120592	-0.216087	-0.0212393	0.14792	0.042347	0.14792
11715261_s_at	2.96205	2.95073	2.99571	2.74282	2.88872	2.71315	0.121262	0.164434	0.0421333	0.137217	-0.102499	-0.0421333	-0.105072	-0.177123
11715262_at	5.06089	5.35175	5.10863	5.26625	5.30071	5.13292	0.0840588	-0.0103726	-0.038311	-0.0800371	0.0303531	-0.0914082	0.0103726	0.0496736
11715263_at	2.96333	3.10779	3.09514	3.01637	3.02148	2.91875	0.118398	-0.0196834	-0.0667515	0.0644541	-0.126804	-0.197748	0.0196834	0.0229712
11715264_s_at	7.49254	7.53205	7.43058	7.41192	7.3733	7.23444	0.0624905	-0.0149727	-0.00189781	0.00189781	-0.0184937	0.0388107	-0.00998688	0.0511217
11715265_at	8.14161	8.10836	8.14573	7.85934	7.89537	7.87	-0.056561	-0.0811138	-0.00810862	0.0378256	-0.0245481	0.00810862	0.0549326	0.033546
11715266_s_at	3.33367	3.51471	3.46242	3.34646	3.49877	3.35067	0.068572	-0.0766239	0.0163121	-0.101082	0.00492001	-0.00492001	0.0175753	-0.0178413
11715267_s_at	3.01267	3.14264	3.20581	2.97062	3.14653	2.84257	-0.0354571	-0.135499	-0.074894	-0.0302835	0.134794	0.0302835	0.086122	0.148067
11715268_s_at	8.17726	8.32547	8.22114	7.98783	8.00452	7.85156	-0.110466	-0.248777	-0.164331	-0.176383	0.110466	0.11053	0.165806	0.195391
11715269_x_at	4.05568	3.85156	3.87192	3.80363	4.1287	3.80386	0.00459147	0.00878763	0.0572324	-0.0882211	0.0012641	-0.0012641	-0.0879788	-0.191288
11715270_s_at	7.22294	7.06471	7.16209	7.48585	7.46695	7.60829	0.0803218	-0.186022	0.00892353	-0.0490937	-0.0642204	0.00675583	0.00671101	-0.00671101
11715271_s_at	8.16044	8.27792	8.10305	8.14915	8.14984	7.92005	-0.0135021	0.0125389	0.00419617	-0.0070734	-0.00986576	0.0234232	-0.00419617	0.0118647
11715272_s_at	2.09336	2.26393	2.04783	2.27643	2.37501	2.18355	0.194397	-0.0310631	-0.0575914	0.0411799	0.0136287	-0.0253749	-0.0136287	0.106455
11715273_at	4.52336	4.73309	4.78426	4.5956	4.48487	4.69835	0.0806069	-0.0422273	0.0661125	-0.0378447	-0.0601635	0.0306115	0.112872	-0.0306115
11715274_x_at	5.1668	4.89959	4.95075	4.84767	4.70052	4.53221	0.00641203	-0.00317526	0.0452623	-0.0961451	-0.0596252	-0.0648336	0.00317526	0.08217
11715275_s_at	2.31155	2.09408	2.13842	2.18932	2.26502	2.39018	0.158647	0.0141649	-0.0141652	0.035991	0.0381269	-0.0896635	-0.0274789	-0.106101
11715276_s_at	10.5663	10.473	10.6387	10.2763	10.3141	10.3858	-0.00202084	0.113793	0.0506392	0.00202084	-0.0360346	0.00538063	-0.0341501	-0.195279
11715277_s_at	10.6589	10.6119	10.7736	10.3754	10.3591	10.4688	-0.0233059	0.103755	0.0233059	0.069952	-0.0671492	0.0522013	-0.0699329	-0.281002
11715278_s_at	10.6052	10.5397	10.6394	10.2902	10.3119	10.3756	-0.0309725	0.133551	0.0535622	0.109186	-0.0198936	0.0198936	-0.0403662	-0.118288
11715279_x_at	3.27286	3.35624	3.57098	3.41484	3.5198	3.32632	-0.0149088	0.018579	0.0412612	-0.129762	0.110698	-0.199399	0.0149088	-0.114243
11715280_s_at	4.73233	4.77688	4.60314	5.14661	4.88733	4.82313	0.0900359	-0.133508	-0.0414977	-0.078177	0.0304794	0.024447	-0.0244474	0.128418
11715281_at	4.22264	4.48083	4.3413	4.34861	4.11002	4.4178	0.114541	0.0298305	-0.0840702	-0.0709624	-0.134876	0.0442162	-0.0298309	0.167111
11715282_s_at	7.97586	8.14255	7.95276	7.91098	7.86059	7.79761	-0.045949	-0.0260696	0.0429449	-0.112185	-0.0365047	0.0905457	0.0260696	0.0471945
11715283_at	4.71705	4.87326	4.72004	4.63321	4.57112	4.44431	-0.0288072	-0.045424	-0.0199842	0.0259309	-0.0804668	0.0200715	0.0414662	0.0199838
11715284_x_at	6.0022	6.167	6.05622	5.87027	5.80798	5.66348	-0.00675106	-0.133241	-0.0836868	-0.000537396	0.0593267	0.000537872	0.0356612	0.0605111
11715285_at	4.59552	4.53381	4.58858	4.80025	4.66763	4.6065	-0.0668788	0.0761251	0.179232	-0.171811	-0.0222178	0.0222178	0.0598669	-0.0455236
11715286_x_at	5.59944	5.48021	5.46946	5.66635	5.46823	5.68405	-0.0111189	0.0233135	0.0546198	-0.0284848	-0.0232625	0.0270743	-0.0345707	0.0111189
11715287_at	5.82875	5.66094	5.72239	6.00568	5.66541	5.8593	0.171347	-0.0820894	-0.0234556	0.169477	0.0234556	-0.0540009	0.0400872	-0.0540009
11715288_s_at	3.40663	3.46878	3.29503	3.23537	3.13201	3.2776	-0.0214605	0.0414457	0.00428581	0.031548	-0.0145817	0.0294509	-0.00428581	-0.0823321
11715289_s_at	5.33293	5.66126	5.36378	5.40299	5.31354	5.15045	-0.124719	-0.144903	0.078042	-0.078609	0.0707188	-0.062994	0.0979962	0.062994
11715290_s_at	4.48675	4.76864	4.57045	4.46304	4.58529	4.48302	-0.00910854	-0.0131388	0.0881243	-0.0428171	0.00182056	0.0336723	-0.00182056	0.0818253
11715291_s_at	2.6153	2.8832	2.81063	2.80342	2.66157	2.63629	-0.00668049	0.00668049	0.142522	-0.0324101	0.0283222	-0.0183291	-0.110525	0.0323591
11715292_at	3.04126	3.10061	2.94105	3.19238	2.9924	3.1108	0.0236499	0.0103679	0.111	-0.00845599	0.00421882	-0.0846078	-0.0493004	-0.00421882
11715293_s_at	3.06329	2.84393	2.83277	2.75408	2.87314	2.69883	0.0119572	-0.165117	0.00171804	-0.104374	-0.0193148	-0.00171804	0.143436	0.0333884
11715294_s_at	4.37157	4.13245	4.13021	5.02657	5.04098	5.42022	-0.0107861	-0.0621982	0.0142369	-0.0766265	-0.0740206	0.0557776	0.0279665	0.0107861
11715295_s_at	5.67279	5.39937	5.36627	5.36749	5.36627	5.2612	0.00295448	-0.0325222	0.0304527	-0.00295496	0.0129414	-0.0104499	0.0702047	-0.0197287
11715296_s_at	6.7865	6.94383	6.924	6.80163	6.84841	6.75406	-0.0383825	-0.00132942	-0.00398922	-0.039505	0.00870991	0.00132942	0.0164108	0.0584145
11715297_at	4.04009	4.17226	4.12927	3.84587	3.96644	3.91881	0.0289049	-0.093802	-0.03544	0.00472021	0.0670156	-0.0391145	-0.00472021	0.122601
11715298_x_at	2.99869	2.94404	2.922	3.06516	3.19065	2.80619	0.0637901	0.0512958	-0.142965	-0.113023	-0.149096	0.0164795	-0.0164795	0.054127
11715299_s_at	4.14175	4.43836	4.29943	4.29943	4.33144	4.20143	0.00996399	-0.0239391	0.0733895	0.141522	-0.00996399	-0.00998688	-0.0184822	0.149001
11715300_s_at	2.32764	2.30147	2.55321	2.34875	2.32675	2.34729	-0.0131092	0.036612	0.0792212	0.00428963	-0.0362189	0.0367355	-0.0692842	-0.00428963
11715301_s_at	10.805	10.817	10.8081	10.6177	10.5677	10.7125	0.220481	0.153769	0.12848	0.224496	-0.214775	-0.12848	-0.208133	-0.271728
11715302_s_at	3.73632	3.67983	4.04441	3.70671	3.65383	3.41873	0.0700283	-0.0504808	-0.120845	0.0557771	-0.0492377	-0.0796537	0.0492382	0.0627418
11715303_s_at	6.38363	6.65853	6.46283	6.37282	6.15952	6.10675	0.00773048	-0.0705681	-0.0161772	0.0303097	-0.0548677	0.019207	0.0527878	-0.00773048
11715304_s_at	6.24195	6.32293	6.3146	6.22753	6.12828	6.2135	0.103899	0.11631	-0.0503054	0.0302129	-0.0882678	-0.0314837	-0.0302129	0.0459561
11715305_s_at	6.41144	6.52039	6.6132	6.73552	6.95376	6.76564	0.0795793	0.11432	-0.0609689	0.122824	-0.0885253	-0.00518846	-0.12228	0.00518799
11715306_s_at	6.21134	6.07446	6.15825	6.22802	6.61887	6.629	-0.0768795	-0.109336	-0.00864744	0.0798101	0.00864744	0.0268312	0.0356052	-0.152325
11715307_s_at	6.81237	6.85471	6.7015	6.62799	6.76797	6.65778	-0.00840855	-0.102634	0.00840855	-0.0538054	-0.0401678	0.0353479	0.0235119	0.0617657
11715308_s_at	6.40336	6.63728	6.51956	6.43614	6.29597	6.23027	-0.0490198	-0.0565042	0.132923	-0.172254	0.0200005	0.0261564	-0.0200005	0.10282
11715309_s_at	6.66751	7.00469	6.80039	6.74861	6.65659	6.3981	0.00184536	-0.0432444	0.0254307	-0.137273	-0.00184536	0.0433798	-0.0331039	0.00620651
11715310_s_at	6.65706	6.73587	6.61393	6.6238	6.40685	6.45126	-0.0797262	0.012537	0.0414591	-0.0757599	-0.0296478	-0.012537	0.0223389	0.0303459
11715311_s_at	2.81505	2.7202	2.55689	2.76484	2.59119	2.7854	-0.00683832	0.0628557	-0.114451	0.00683832	0.0705109	-0.00992918	-0.00683832	0.0297461
11715312_at	6.3642	6.46292	6.3767	6.37522	6.47641	6.33523	0.102931	-0.0836382	-0.132064	0.0665846	-0.0124168	0.0365992	0.0124168	-0.0386929
11715313_s_at	7.98981	8.11766	7.95276	8.02289	7.96279	7.85955	-0.0107727	-0.0898676	0.0443335	-0.123205	-0.0699005	0.0319252	0.0107727	0.0268841
11715314_at	4.43422	4.44586	4.25919	4.27259	4.18636	4.41594	-0.0206184	0.0251727	-0.0607376	-0.0197473	0.00658274	0.126819	-0.00658274	0.0498042
11715315_s_at	6.46161	6.33816	6.32993	6.45745	6.428	6.37002	-0.0554109	-0.302726	-0.0876389	0.0014267	0.136961	-0.0014267	0.00792026	0.00792026
11715316_x_at	4.71887	4.52545	4.5537	4.53661	4.50738	4.50173	0.0287108	-0.102782	0.0160422	0.00232315	-0.0228596	-0.00232315	0.0209413	-0.0196848
11715317_s_at	8.26055	8.39549	8.16412	8.13611	8.02838	7.99246	-0.0551558	-0.0345745	0.0345745	-0.0648947	-0.0743675	0.0713272	0.0520239	0.101809
11715318_s_at	3.03527	3.22546	3.05917	3.11132	2.96311	2.95415	-0.0438685	0.0408921	0.00551271	-0.0666766	-0.0923772	-0.00551271	0.0166621	0.113702
11715319_s_at	2.71264	2.6316	2.69963	2.63133	2.72021	2.56112	-0.0297649	-0.217607	-0.170063	-0.1229	0.0623066	0.0297649	0.0996311	0.11093
11715320_s_at	3.41494	3.59901	3.75995	3.54017	3.77826	3.60169	-0.197942	0.10043	0.128704	-0.11758	-0.117637	0.0397129	-0.0397129	0.0510345
11715321_x_at	9.32522	9.41558	9.21009	9.23925	9.19384	9.06526	-0.0587244	0.012147	0.0411348	-0.0373707	-0.049674	0.029273	-0.00872707	0.00872707
11715322_s_at	2.37476	2.58381	2.57306	2.44316	2.49239	2.38934	0.022687	-0.0176191	0.00459075	0.0486314	0.0560796	-0.0171454	-0.00459051	-0.00848317
11715323_s_at	6.29088	6.37729	6.26215	6.08431	6.19844	6.08676	0.0409574	-0.0653768	0.0114474	-0.0524154	-0.0369616	0.0220251	0.0633068	-0.0114479
11715324_s_at	2.58937	2.69524	2.47894	2.6	2.48849	2.53417	0.0165377	-0.0590103	0.0367002	-0.0941677	-0.0165377	0.0519237	-0.0199656	0.168115
11715325_at	7.21419	7.33831	7.25079	7.13537	7.08435	6.96061	-0.143384	0.0088768	0.0747719	-0.0088768	-0.046546	-0.0347843	0.0490379	0.0472927
11715326_s_at	5.81979	5.92746	5.66216	5.77092	5.7142	5.61514	0.0624585	-0.121406	-0.0327501	-0.0630479	0.0509267	-0.123013	0.0327501	0.0664916
11715327_x_at	6.44895	6.56213	6.57038	6.35152	6.38938	6.28509	-0.0381274	0.178222	-0.00364971	-0.0793796	0.0201979	-0.00954771	0.00364971	0.0526605
11715328_at	6.46828	6.73256	6.46805	6.45982	6.39227	6.27606	-0.0105095	-0.015276	0.0550699	0.0313883	-0.0315371	-0.0199823	0.0105095	0.102381
11715329_at	2.87441	3.25103	3.10647	2.9971	3.11062	2.99063	0.119877	-0.0869422	-0.191396	0.057548	-0.0385089	-0.00734329	0.00734329	0.162819
11715330_x_at	5.03395	5.06591	4.88215	4.94485	4.98984	4.79323	0.0200944	0.0275178	0.0527806	-0.0125465	-0.0784431	-0.0538111	0.0125465	-0.101651
11715331_x_at	9.58941	9.49935	9.49483	10.3598	10.3495	10.3237	0.00584221	0.208088	0.0985041	0.0889587	-0.00584221	-0.0247478	-0.05546	-0.0812244
11715332_at	4.47907	4.66247	4.52211	4.50496	4.47576	4.42471	0.162116	-0.080008	-0.0859408	0.0441194	0.0287261	-0.013845	0.013845	-0.0143332
11715333_s_at	5.31802	5.575	5.22563	5.52982	5.58337	5.34178	0.0628715	-0.0371919	0.0989513	0.00135422	-0.0886645	-0.133034	-0.00135422	0.0160379
11715334_s_at	4.02657	3.98285	3.85077	3.96463	3.9099	3.96788	0.00403309	-0.0417557	0.13165	0.113727	-0.036202	-0.00403309	0.0233769	-0.092864
11715335_at	4.03017	3.84339	3.85138	3.89408	3.88007	3.85062	-0.0745783	0.0768805	0.118191	-0.0305309	-0.131341	-0.0109916	0.0109916	0.229691
11715336_x_at	5.6422	5.83497	5.74925	5.49307	5.5962	5.48079	0.0655575	-0.00634146	-0.0746207	-0.0220652	-0.0489616	0.120098	0.00634146	0.0203853
11715337_s_at	6.64911	6.81538	6.604	6.53471	6.61497	6.44363	-0.228233	0.0932312	0.0355806	-0.214355	-0.118337	0.0394478	0.142679	-0.0355806
11715338_s_at	4.55605	4.7229	4.64348	4.11312	4.35852	4.34798	-0.0986648	0.0267801	0.0238867	0.0137019	-0.0440526	-0.0137019	-0.0508719	0.0524964
11715339_at	2.9865	3.1012	2.93553	3.06544	2.9615	2.9484	0.117654	-0.13207	0.177248	-0.0661468	-0.0118203	0.0118203	-0.132423	0.039506
11715340_s_at	3.11226	2.95796	2.96412	2.7773	2.69487	2.79869	0.226979	-0.0730515	0.0590014	0.0579901	-0.157937	0.115964	-0.0579901	-0.143153
11715341_at	3.59792	3.46188	3.39451	3.25927	3.38518	3.29322	0.00929689	-0.00929689	-0.0272932	0.0487657	-0.0522819	-0.0425024	0.0337529	0.0263224
11715342_at	6.04498	6.2378	6.1137	6.04736	6.09769	6.34358	0.0497322	-0.24594	0.074501	-0.00794697	-0.0329733	-0.0781383	0.00794697	0.0110483
11715343_at	3.92355	3.95074	3.87042	3.92337	3.85829	3.71007	0.0316577	-0.04422	0.0153375	-0.0372877	-0.014595	0.014595	-0.0292749	0.131862
11715344_at	11.2129	11.1914	11.1916	11.2362	11.3023	11.3337	-0.0288267	0.0659103	-0.080183	0.015461	0.0632629	0.0488453	-0.015461	-0.05966
11715345_s_at	5.05323	5.49461	5.2356	5.21118	5.12585	4.98246	-0.0100346	0.0100346	-0.0150166	0.0131125	-0.106548	-0.172222	0.143227	0.0836997
11715346_at	8.47603	8.45388	8.48293	8.97435	9.07709	9.20976	-0.104254	-0.0522919	-0.171761	-0.0621824	0.0862999	0.15223	0.0870857	0.0522919
11715347_s_at	3.00391	2.70657	2.74146	3.1203	3.00977	2.71794	-0.0705147	-0.0750227	0.139508	-0.0836372	-0.00544643	0.14117	0.00544643	0.157684
11715348_x_at	5.92507	6.21437	5.91111	5.98904	5.91295	5.8076	-0.0334845	-0.135391	0.0270386	-0.134623	0.00781155	0.0309649	-0.00781155	0.0373774
11715349_a_at	12.7744	12.7791	12.7739	12.6155	12.6397	12.6327	-0.08494	0.0175438	-0.0395575	-0.0147285	0.0457392	0.0164413	0.0147285	-0.0211821
11715350_a_at	4.40556	4.43769	4.75388	4.46402	4.30882	4.29721	-0.0169134	0.0169134	0.0490098	-0.102331	-0.224511	-0.146179	0.107714	0.050622
11715351_at	5.61214	5.60771	5.55079	5.43603	5.40627	5.20906	0.0265775	-0.0754213	-0.0223389	-0.0216823	0.0651445	0.0518785	0.00675201	-0.00675249
11715352_x_at	3.39061	3.36842	3.27801	3.20825	3.28434	3.04886	0.0740938	-0.0636988	-0.00663281	0.0025177	0.0675159	-0.0469675	-0.0025177	0.0551548
11715353_s_at	3.17441	3.17009	3.12478	3.18909	3.12068	3.1533	-0.00405693	0.000349045	0.0715246	-0.123783	0.0668216	-0.120885	0.0725069	-0.000349045
11715354_a_at	2.87582	2.6676	2.67408	2.77154	2.66346	2.73972	0.197444	-0.0673313	-0.124525	-0.0554674	-0.0159233	0.0850434	0.103855	0.015923
11715355_at	3.87907	4.05704	4.03755	3.78148	3.72097	3.83354	0.0710874	-0.0259156	0.155467	0.0143433	-0.0143437	-0.180424	-0.0818315	0.0143433
11715356_x_at	2.80457	2.98537	2.72624	2.79295	2.5475	2.78836	-0.00290728	0.00290728	0.140884	0.0355816	-0.0335326	-0.0779209	-0.0255694	0.0784001
11715357_s_at	13.7767	13.758	13.7594	13.7637	13.77	13.7488	0.0270596	0.0264397	-0.0182276	-0.0028553	0.0105772	-0.00400639	0.0028553	-0.0170679
11715358_x_at	8.87802	8.92397	8.99008	8.77656	8.74934	8.8834	-0.0684838	-0.01021	-0.157517	-0.154452	0.01021	0.128591	0.109346	0.0239024
11715359_a_at	11.5605	11.5617	11.5993	11.4967	11.4613	11.5512	-0.00447178	0.0418844	-0.083621	-0.0572004	0.0414944	0.0935669	-0.0251293	0.00447178
11715360_x_at	11.7519	11.7543	11.7822	11.6975	11.7108	11.7525	-0.0109577	0.0293131	-0.0837584	-0.0231495	0.0169363	0.0545912	-0.0266924	0.0109577
11715361_a_at	10.8306	10.7361	10.8645	10.7608	10.8449	10.7796	0.010808	0.255605	0.115984	0.0664825	-0.010808	-0.0235825	-0.0712318	-0.0562515
11715362_at	10.8497	10.7591	10.7959	10.7672	10.7864	10.8982	0.00913525	0.198549	0.0449753	0.0587969	-0.0341139	-0.00913525	-0.147661	-0.133982
11715363_a_at	4.10542	4.25481	4.11833	4.1761	4.19676	3.80388	0.100665	-0.0197115	0.0345187	-0.248129	-0.129051	0.00817156	0.0273433	-0.00817156
11715364_a_at	7.04316	7.2455	6.95785	6.9829	6.96663	6.73422	0.00806141	-0.00806141	0.0502348	-0.0581245	-0.0477114	0.0557289	0.0309277	-0.0296974
11715365_x_at	5.62064	5.82456	5.76865	5.78779	5.53887	5.49461	0.0943193	-0.0801711	0.0174632	0.0730004	-0.0254989	-0.165892	0.103582	-0.0174627
11715366_a_at	9.73322	9.62984	9.73883	8.48178	8.55124	8.46636	-0.0157671	0.076313	-0.0478582	0.0307693	0.0213614	0.0157671	-0.0263453	-0.10293
11715367_s_at	11.8017	11.8046	11.812	11.0392	11.076	11.0868	-0.0329018	0.0623054	-0.0175552	-0.0104656	0.0338936	0.063776	-0.00944996	0.00944996
11715368_a_at	2.88199	3.16908	3.08665	2.86995	3.03283	3.02722	0.0878449	-0.0782824	0.0681801	0.0488796	-0.11199	-0.0488796	-0.117893	0.0667181
11715369_s_at	12.0707	12.0817	12.0847	12.0246	12.0072	12.0302	0.00227451	0.0109453	-0.0729494	-0.00227451	0.0467224	0.057682	-0.00688171	-0.00917339
11715370_s_at	6.40561	6.50211	6.51075	6.68261	6.56269	6.61587	0.0771933	-0.02386	0.0582571	-0.176853	-0.0197401	-0.0030756	0.0030756	0.0610666
11715371_a_at	10.5651	10.5495	10.6207	10.5731	10.5293	10.621	0.00505733	0.0394878	-0.0532093	-0.00505733	0.0451851	0.118554	-0.0348129	-0.00505733
11715372_a_at	11.478	11.4292	11.4678	11.3449	11.4092	11.3262	-0.181402	0.0283394	-0.073369	-0.0780468	0.0309887	0.0156775	0.00687313	-0.00687313
11715373_a_at	9.87848	9.88074	9.95117	9.96447	9.94746	9.94004	0.0437088	0.0726318	-0.079999	0.0113592	-0.0113592	0.0153704	-0.0819597	-0.0655098
11715374_a_at	7.39634	7.25951	7.41218	7.43073	7.33762	7.52965	0.0396109	0.0737929	0.00691843	0.0737786	-0.0172896	-0.00691843	-0.105055	-0.153102
11715375_x_at	7.21668	7.22322	7.1626	7.23612	7.17271	7.18284	0.0176344	-0.0707302	-0.0780935	-0.0349441	0.0702019	0.0422068	-0.0176344	0.0203505
11715376_a_at	12.6612	12.6332	12.6799	12.8398	12.857	12.9187	-0.107046	-0.0274029	-0.102417	-0.0835628	0.0973806	0.106235	0.0274029	0.0277157
11715377_x_at	12.2685	12.2343	12.3213	12.1683	12.1875	12.209	-0.0504827	0.00148964	-0.0690088	-0.038517	0.0431528	0.0714254	-0.00148964	0.0325432
11715378_x_at	4.50503	4.75039	4.50832	4.75871	4.4556	4.50503	0.0138435	-0.107623	0.0671372	-0.0723352	-0.125379	0.00930834	0.00292444	-0.00292492
11715379_a_at	12.1258	12.1054	12.1747	11.8967	11.9295	11.9166	-0.0352173	-0.0151911	-0.0887814	-0.0723886	0.0426283	0.109269	0.0151911	0.0291109
11715380_s_at	12.5492	12.5794	12.5862	12.3496	12.3866	12.3262	-0.104204	0.0277081	0.00231075	-0.0457439	-0.00231075	0.0439816	0.0182543	-0.0136099
11715381_a_at	12.0846	12.0127	12.1552	11.7963	11.7952	11.7641	-0.0238228	0.0290642	-0.00927257	-0.0114632	0.06843	0.0395746	0.00144386	-0.00144482
11715382_x_at	7.285	7.31632	7.37294	7.24142	7.24935	7.23259	0.031487	-0.135428	-0.048995	-0.118141	-0.00453472	0.00453472	0.0586185	0.0322928
11715383_a_at	11.7673	11.7672	11.8297	11.7836	11.7308	11.7722	-0.0644293	0.122692	-0.0476532	0.0115232	0.0227079	0.0806274	-0.0368376	-0.0115232
11715384_x_at	11.8874	11.8783	11.905	11.9087	11.877	11.8934	-0.0605307	0.0708971	-0.0707502	0.00156116	0.049408	0.103557	-0.00156116	-0.0247622
11715385_s_at	11.9715	11.8756	11.9239	12.3125	12.343	12.4315	-0.0896053	0.0312309	-0.0970554	-0.00605869	0.0560064	0.0964661	0.00322533	-0.00322533
11715386_at	4.70157	4.75821	4.78011	4.77689	4.71953	4.65352	0.0778117	-0.12511	0.0688801	0.111482	-0.137462	-0.0385733	0.0385733	-0.11343
11715387_at	9.27771	9.23112	9.38924	9.44312	9.42581	9.58324	-0.00418282	0.0427732	0.0261345	0.0504513	-0.0248651	0.00418282	-0.0192327	-0.0512075
11715388_s_at	10.8472	10.8208	10.7994	11.1142	11.0822	11.1799	0.0563641	0.0701399	0.00524998	-0.0226097	-0.00524998	0.0437069	-0.0348787	-0.0669689
11715389_x_at	10.0688	10.145	10.1647	10.0254	9.94389	10.0054	-0.18964	-0.14442	-0.285552	-0.128414	0.158649	0.178837	0.159636	0.128414
11715390_s_at	10.5806	10.634	10.6089	10.5584	10.5223	10.5504	0.000792503	-0.000792503	-0.0808773	0.0244513	0.0339861	0.0612936	-0.0133371	-0.0411921
11715391_s_at	10.9485	11.02	10.9874	10.8894	10.9666	10.9392	-0.163492	0.123993	-0.0294619	0.0384083	0.0287285	0.00610542	-0.00610542	-0.0182858
11715392_x_at	10.578	10.533	10.6473	10.5072	10.565	10.5631	-0.0804586	0.0316811	-0.0362959	-0.00797844	0.046032	0.0202875	0.00292206	-0.00292206
11715393_a_at	9.62202	9.57154	9.72139	10.1132	10.1521	10.2285	-0.216624	-0.177418	-0.320581	-0.235821	0.251163	0.283629	0.177418	0.179577
11715394_s_at	10.2074	10.2709	10.2784	10.0529	9.98915	10.045	-0.0828714	0.0216389	-0.125334	-0.0301914	0.111073	0.133991	-0.0216389	0.023201
11715395_a_at	11.1672	11.1411	11.1605	11.5261	11.5919	11.5596	-0.0300932	0.240067	0.0300932	0.138895	-0.0471983	0.0408344	-0.0793848	-0.154228
11715396_s_at	10.4342	10.2482	10.3524	10.7618	10.8402	10.8498	-0.00726795	0.183452	0.0427322	0.125116	-0.0119801	0.00726795	-0.116814	-0.112519
11715397_x_at	9.23785	9.18109	9.23978	9.34528	9.32984	9.42197	-0.0582066	-0.0474653	-0.0568934	-0.0595408	0.198193	0.17597	0.0474653	0.0787439
11715398_a_at	10.9406	10.9373	10.939	11.084	11.0483	11.0448	0.00331593	0.0855532	0.00906753	-0.00331593	0.0442076	-0.0126028	-0.0388889	-0.00759697
11715399_at	13.0066	12.9735	12.9645	13.0782	13.0555	13.0615	-0.0227613	-0.00843334	-0.0957622	0.00726414	0.0329237	0.0461397	-0.00197506	0.00197601
11715400_x_at	12.7807	12.7626	12.7314	12.8071	12.8086	12.8269	-0.0451651	0.0577793	-0.0905399	-0.00494862	-0.000447273	0.0924025	0.0113964	0.000447273
11715401_s_at	11.8433	11.8164	11.7809	11.8323	11.8448	11.8392	-0.0535631	0.0996618	0.012373	0.00149345	-0.00325012	0.0353928	-0.00149345	-0.0481777
11715402_x_at	11.4489	11.45	11.3766	11.4995	11.4458	11.413	-0.0858679	0.0148926	0.0131197	0.0124245	-0.0124245	0.0320082	-0.0514784	-0.022891
11715403_a_at	5.41276	5.34093	5.30931	5.1214	5.5322	5.18502	-0.0179443	0.00259256	0.0454779	-0.105502	-0.129152	-0.00259209	0.0813541	0.135294
11715404_a_at	5.91694	5.95694	5.96233	5.97356	5.9737	6.01972	-0.0844002	0.119456	-0.0411444	0.0431247	0.0124707	-0.0517516	-0.0124702	0.146507
11715405_x_at	7.32075	7.35736	7.37208	7.37243	7.37411	7.33123	0.0815115	-0.0138731	-0.0397425	-0.080595	0.0138731	0.059062	-0.0155802	0.0539265
11715406_a_at	5.33428	5.42777	5.58081	5.37493	5.61478	5.40941	0.00426149	0.0777359	-0.0429378	-0.0765381	0.0325093	0.00944614	-0.0774746	-0.00426102
11715407_s_at	11.562	11.5225	11.5641	11.4426	11.4204	11.4862	-0.00566959	0.0703182	-0.0630074	0.0453587	0.00566959	0.0919428	-0.0667705	-0.0392618
11715408_x_at	11.6687	11.6144	11.7095	11.5635	11.5715	11.6115	-0.0164766	0.0811348	-0.0296783	0.0164766	0.0565386	0.0595255	-0.0408659	-0.0541239
11715409_a_at	9.3296	9.30944	9.27904	8.94029	9.04607	8.95794	-0.218149	-0.164934	-0.239965	-0.200244	0.168888	0.269958	0.164934	0.167345
11715410_x_at	9.18964	9.10762	9.15978	8.86445	8.89275	8.80136	-0.100497	-0.154817	-0.144522	-0.199062	0.23952	0.128697	0.100497	0.141013
11715411_a_at	9.32961	9.21525	9.14843	9.80778	9.78167	10.0745	-0.212035	-0.0987682	-0.194311	-0.198806	0.199039	0.256789	0.0987682	0.12255
11715412_a_at	5.58566	5.77109	5.69316	5.82645	5.72312	6.08615	0.000785351	-0.090312	-0.242321	-0.0410585	0.0271859	-0.000785351	0.0134158	0.0444698
11715413_s_at	9.0024	9.01983	9.0913	9.18349	9.09826	9.27546	-0.287967	-0.0305204	-0.178539	-0.214747	0.0480752	0.149394	0.0871091	0.0305204
11715414_x_at	2.5211	2.30544	2.52596	2.32859	2.37482	2.29393	-0.0266321	0.0684955	0.0464802	-0.0143933	0.0918593	-0.205297	-0.0401275	0.0143936
11715415_a_at	2.70989	2.85829	2.76083	2.79719	3.12128	2.83041	0.0567946	0.0365717	-0.070544	0.0180361	-0.205166	-0.0180361	-0.137515	0.382675
11715416_s_at	10.4083	10.4301	10.4795	10.1976	10.2468	10.2078	0.0318718	0.0602779	-0.0267649	0.00734425	0.0243464	-0.00734425	-0.02458	-0.0622349
11715417_s_at	10.3741	10.337	10.4897	10.1779	10.2667	10.1768	-0.187307	0.121175	0.0202141	-0.00591278	0.0254755	0.00591278	-0.0156603	-0.106866
11715418_x_at	9.71253	9.73778	9.79257	9.41028	9.39095	9.4591	-0.132735	0.0866489	-0.00177288	0.0270987	-0.00699902	0.00177288	0.0251894	-0.0307446
11715419_at	7.8521	7.84817	7.87617	7.65882	7.61861	7.53258	0.0105228	-0.0768809	-0.0746026	-0.00426483	0.102796	0.0754395	-0.0314436	0.00426483
11715420_a_at	11.4632	11.3292	11.4264	11.2114	11.2134	11.2173	0.121199	0.172282	0.0557928	0.122714	-0.0822821	-0.0557928	-0.146529	-0.177272
11715421_a_at	11.7443	11.6734	11.7514	11.5385	11.5908	11.6334	0.0589085	0.120543	0.0338612	0.10701	-0.0338612	-0.0360832	-0.0817985	-0.102871
11715422_a_at	11.5157	11.5299	11.5293	11.1942	11.2293	11.1779	0.025094	-0.00319004	-0.0394115	0.0506306	0.0205793	0.00319004	-0.00633431	-0.0172329
11715423_s_at	11.3327	11.3331	11.3868	11.0176	10.9902	10.9959	0.00338745	0.0192175	-0.0722256	-0.00338745	-0.00761127	0.0116243	-0.0856714	0.00918007
11715424_x_at	11.3956	11.4154	11.3891	11.1123	11.097	11.0637	4.95911e-05	-4.95911e-05	-0.00452709	0.0350323	0.0170908	0.0146427	-0.0565987	-0.0173511
11715425_x_at	10.505	10.5144	10.5146	10.6597	10.6092	10.6879	0.0391789	0.0424461	-0.0176306	-0.0129013	0.00243664	0.0823793	-0.00828743	-0.00243664
11715426_s_at	11.0979	11.0209	11.0805	11.1665	11.1217	11.1811	-0.0505018	0.0144043	-0.0193243	-0.0415707	0.032196	0.0794029	-0.0144043	0.0495682
11715427_at	9.23978	9.15045	9.14809	10.5247	10.4945	10.6102	0.00199032	0.0845728	0.0548525	-0.0102196	-0.00199032	0.0508204	-0.0221748	-0.00960731
11715428_x_at	10.8604	10.7734	10.9103	11.1354	11.1984	11.2313	-0.0225372	0.0763493	-0.0373878	0.0380211	0.0225372	0.0364065	-0.0642815	-0.0618916
11715429_s_at	10.7812	10.8821	10.8382	11.2768	11.3025	11.2589	0.0142403	0.15169	0.0797386	0.0398417	-0.0600586	-0.0273819	-0.0142403	-0.0515623
11715430_a_at	12.4994	12.5185	12.5762	12.2702	12.3202	12.3135	-0.151554	-0.185778	-0.22801	-0.206259	0.161524	0.155947	0.151555	0.163765
11715431_a_at	8.59334	8.56241	8.56605	8.2607	8.25276	8.30713	0.0379167	0.061502	0.00891685	0.0395517	-0.00891685	-0.0129256	-0.103882	-0.0198841
11715432_a_at	10.0248	10.0581	10.0393	9.86785	9.83712	9.91129	0.0520992	0.0681868	0.0757084	0.152372	-0.0520992	-0.0869751	-0.134371	-0.101848
11715433_a_at	9.4725	9.38615	9.4945	9.36876	9.39922	9.46467	-0.0991354	0.115188	0.014081	-0.0137415	0.0134611	0.113776	-0.0134611	-0.0499449
11715434_a_at	10.8245	10.8243	10.817	10.5359	10.6094	10.6134	0.0118608	0.0335722	-0.017334	0.0618467	0.00139141	-0.00139141	-0.0860071	-0.0465403
11715435_s_at	2.75856	2.8919	2.93388	2.93053	2.84216	2.59179	0.0470514	-0.0480576	0.0441241	-0.0626044	-0.0127239	-0.0386486	0.0127239	0.217552
11715436_at	3.17545	3.09173	3.10015	3.32059	3.13712	3.15497	-0.119115	-0.0292995	0.0446329	0.124247	-0.00167489	-0.0390782	0.0228949	0.00167513
11715437_at	4.37295	4.72831	4.67207	4.41068	4.74	4.48929	-0.053277	-0.0995126	0.0595722	-0.0486231	0.0947976	0.00896788	-0.00896788	0.0301614
11715438_at	9.88168	9.93148	9.96618	9.84053	9.85529	9.89287	-0.00132465	-0.00160694	-0.0975542	0.00132465	0.0202808	0.0870075	0.00589943	-0.0631628
11715439_at	9.94368	9.9156	9.92622	9.87762	9.93719	9.95774	-0.0180912	-0.001544	-0.0242777	0.001544	0.0384121	0.0522757	0.0294886	-0.0249672
11715440_a_at	7.51042	7.37277	7.47021	7.14419	7.0585	7.09224	-0.228331	-0.0951643	-0.0909347	-0.223704	0.151822	0.0909347	0.198325	0.113371
11715441_a_at	8.06254	7.8856	8.00416	7.53166	7.39447	7.5523	-0.159183	-0.154935	-0.33078	-0.15803	0.412977	0.413295	0.387567	0.154935
11715442_s_at	8.69061	8.58591	8.65864	8.36063	8.1746	8.37811	-0.833654	-0.163204	-0.463726	-0.279835	0.255294	0.409165	0.390586	0.163204
11715443_a_at	4.78616	4.8163	5.00686	5.07199	4.85669	5.14268	0.0582433	0.0342813	0.0176692	-0.0233822	0.131525	-0.0186548	-0.0176697	-0.0471973
11715444_at	2.73545	2.4912	2.70264	2.619	2.52598	2.54924	-0.126223	-0.0785079	0.0318246	-0.0407233	-0.0182991	0.0272379	0.0437994	0.0182991
11715445_a_at	7.65582	7.5165	7.63964	7.51331	7.47924	7.52867	0.130213	0.190124	0.00522709	0.0565581	-0.0221639	-0.0738144	-0.0221291	-0.00522709
11715446_a_at	7.84959	7.68651	7.72674	7.8039	7.72164	7.81957	0.141103	0.190788	0.139391	0.0624661	-0.13277	-0.0624661	-0.154739	-0.280709
11715447_at	11.0602	10.9956	11.043	10.8699	10.8789	10.8856	-0.110811	-0.0205507	-0.177036	-0.0572338	0.089179	0.157875	0.0224323	0.0205507
11715448_at	11.1842	11.1899	11.1861	11.2205	11.1748	11.2547	-0.126387	0.00891113	-0.105584	-0.00140953	0.0553026	0.124618	0.00140953	-0.0164509
11715449_x_at	11.299	11.2807	11.2644	11.2667	11.2667	11.3395	-0.0663347	0.0324545	-0.139287	-0.028059	0.0294466	0.136352	-0.0166292	0.0166292
11715450_at	5.22573	5.10692	5.13619	5.21949	5.1884	5.0516	-0.0163751	-0.17503	0.0724955	-0.00358248	0.00358248	-0.0587139	0.0617418	0.14016
11715451_a_at	8.11014	8.11766	8.06605	8.17232	8.20082	8.28787	0.0578179	-0.103234	-0.140053	-0.0626855	0.0308232	0.0813909	0.0151434	-0.0151434
11715452_s_at	10.0998	10.1686	10.1269	10.1085	10.1634	10.2287	-0.14884	-0.00786114	-0.0953264	-0.0573835	0.136062	0.205371	0.0397739	0.00786114
11715453_a_at	7.6768	7.66476	7.69609	7.68713	7.72755	7.8396	0.0284762	0.0775542	0.00764275	-0.0176959	-0.00764322	0.0394883	-0.0110822	-0.0145369
11715454_at	5.41158	5.43472	5.51014	5.32233	5.08859	5.19332	-0.0158916	0.0178576	-0.0259395	-0.0910525	-0.0079999	0.0079999	0.0100169	0.0442762
11715455_x_at	5.19906	5.23829	5.35813	5.30419	5.02664	4.9728	-0.114922	0.0131388	-0.0136938	-0.0645194	0.0355663	-0.0131388	0.0136938	0.0405192
11715456_a_at	10.9178	10.8922	10.9156	10.8689	10.8706	10.8572	0.0790176	0.0251675	-0.0360327	0.0331459	0.00199318	-0.0269642	-0.0531282	-0.00199318
11715457_x_at	10.8409	10.8133	10.7916	10.7518	10.7625	10.7769	0.00471115	0.0561085	-0.00471115	0.0441132	0.00670815	-0.0230675	-0.051568	-0.0190067
11715458_a_at	12.0566	12.0085	11.9834	12.6065	12.5739	12.6038	-0.00279903	-0.00730896	-0.0239992	0.0023098	0.0632725	0.0519962	-0.00231075	0.01367
11715459_x_at	11.941	11.8848	11.8725	12.4845	12.437	12.4726	-0.0206013	-0.0166826	-0.0196075	0.00655174	0.0415964	0.0455294	-0.00655174	0.00942898
11715460_a_at	10.8437	10.7704	10.9382	10.7979	10.7437	10.8635	0.0809784	0.171913	0.0569782	0.0938301	-0.0767765	-0.0569782	-0.114027	-0.0962067
11715461_at	2.79902	2.90543	2.85993	2.99345	2.71035	2.80094	-0.0464468	-0.235373	-0.252948	-0.17039	0.0464466	0.0950704	0.262937	0.123817
11715462_x_at	2.9924	3.1041	2.72773	3.22667	2.89543	2.76167	-0.199817	-0.725261	-0.524312	-0.242249	0.199817	0.256721	0.517254	0.628234
11715463_s_at	5.79614	5.85488	5.81108	6.54415	6.54675	6.7018	0.0753746	0.0404387	0.00519943	0.123931	-0.0501871	-0.119434	-0.00833797	-0.00519943
11715464_x_at	7.69251	7.74872	7.75208	8.15173	7.98994	8.08864	0.00292301	-0.0365648	0.0594854	-0.102336	0.00415039	0.0761976	-0.00292301	-0.0186405
11715465_at	7.82405	7.75556	7.88488	8.87974	8.8351	8.99071	0.00295353	0.0211449	-0.0499382	0.0130773	-0.00295401	0.0132756	-0.050745	-0.135318
11715466_at	6.41085	6.27804	6.47443	5.27005	5.36743	5.10536	0.105378	0.000738621	-0.0521684	-0.000738621	-0.0631385	0.00380611	0.0155354	-0.0658345
11715467_s_at	7.14094	7.27192	7.17563	5.97925	6.13695	6.01518	0.013226	-0.0829859	-0.013226	0.183266	0.013742	-0.10187	0.029582	-0.094008
11715468_at	10.9201	10.9004	10.8938	10.8269	10.776	10.742	-0.082819	-0.0480433	-0.107855	-0.0551252	0.0877152	0.109544	0.0520945	0.0480433
11715469_s_at	12.8173	12.8723	12.914	12.7597	12.7979	12.7676	0.0146856	0.125523	0.174224	0.0811987	-0.0664282	-0.0943413	-0.0146856	-0.0983944
11715470_x_at	12.2474	12.2238	12.2385	12.2462	12.2119	12.2341	0.00895691	0.137424	0.0287647	0.0957918	-0.0111666	-0.00895691	-0.0746956	-0.0714693
11715471_a_at	7.30973	7.3326	7.28455	7.58162	7.50586	7.51584	0.0487633	0.0240412	0.0719624	0.000488281	-0.000488281	-0.0251932	-0.0576744	-0.0342455
11715472_a_at	9.38527	9.50883	9.32849	9.60784	9.43561	9.4744	0.0027504	-0.0175056	0.0405025	-0.0855455	-0.0027504	0.036212	-0.00496769	0.0805845
11715473_at	9.20947	9.22072	9.18279	9.52414	9.52946	9.50565	0.00098896	0.118441	-0.00098896	0.0161219	-0.00442028	0.0437279	-0.028264	-0.0880823
11715474_at	8.80956	8.78981	8.89414	9.05118	9.04492	9.15185	-0.0877337	0.014657	-0.106516	-0.0146575	0.0914574	0.173273	0.151744	-0.0365381
11715475_a_at	5.48284	5.18529	5.293	5.09184	5.02664	5.02842	0.0503325	0.119336	0.0396848	-0.0620403	-0.236744	0.0126386	-0.0126386	-0.137926
11715476_s_at	12.1201	12.1165	12.1058	11.8871	11.9121	11.8654	-0.111787	-0.0453758	-0.0807314	-0.0626946	0.083416	0.0937624	0.0724726	0.0453758
11715477_at	11.5731	11.507	11.4998	10.5981	10.6037	10.6109	0.148661	0.297932	0.181949	0.174535	-0.178719	-0.148661	-0.246769	-0.224205
11715478_a_at	8.55331	8.34572	8.44099	7.42835	7.47227	7.49055	0.156735	0.171622	0.0302982	0.134803	-0.170508	-0.0302982	-0.145211	-0.254158
11715479_a_at	11.0353	11.0781	11.0515	11.2148	11.1592	11.2576	-0.0807581	-0.0479374	-0.0816193	-0.0267296	0.08076	0.106305	0.0460119	0.0267296
11715480_x_at	10.391	10.4107	10.3572	10.5873	10.5333	10.593	-0.0644989	-0.0452776	-0.101183	-0.0445795	0.0659189	0.0951386	0.0549765	0.0445795
11715481_a_at	3.03367	3.11171	3.04671	3.08208	3.06915	2.84084	-0.0153542	0.0153542	-0.0375233	0.0878525	-0.124318	0.0491877	0.0232251	-0.0650449
11715482_a_at	10.322	10.2704	10.3701	10.3962	10.351	10.4086	-0.123615	0.106856	-0.024169	-0.0192013	-0.00185871	0.0231314	0.0407	0.00185871
11715483_s_at	11.4162	11.4045	11.3712	11.5181	11.5042	11.5586	-0.0277681	0.0211477	-0.0957756	-0.012394	0.087925	0.0625706	-0.00348186	0.00348186
11715484_a_at	8.84157	8.78912	8.88454	9.13432	9.08574	9.2214	0.131358	0.29844	0.0811219	0.258943	-0.115266	-0.0811224	-0.170486	-0.267246
11715485_a_at	8.98609	9.08299	8.96315	8.94765	8.9495	8.86193	0.0424471	-0.0970411	-0.0475693	-0.119007	0.0295792	0.015564	-0.015564	0.0260534
11715486_x_at	7.02973	6.87865	6.97375	7.06622	6.97156	7.014	0.0974321	0.0538816	0.0123143	-0.0123138	0.0170169	-0.157953	-0.0721173	-0.0264621
11715487_a_at	9.08776	9.10865	9.11973	9.384	9.40368	9.42889	0.156168	0.370401	0.189501	0.150713	-0.150713	-0.165557	-0.172708	-0.155613
11715488_s_at	11.0803	11.068	11.0818	11.139	11.1492	11.123	-0.00310707	0.114342	0.0267019	-0.00741386	0.00310707	0.00934696	-0.065402	-0.030818
11715489_a_at	8.67411	8.43952	8.55805	8.60293	8.61832	8.60654	-0.0544252	0.0772858	-0.0507717	-0.003685	0.0842018	0.123276	0.003685	-0.0241833
11715490_s_at	5.35526	5.34506	5.33899	3.75544	4.40974	4.33303	0.0170536	-0.0170536	-0.045824	-0.184301	-0.0782199	0.171201	0.0473733	0.0956745
11715491_s_at	9.37769	9.31776	9.37504	9.41141	9.33598	9.55328	-0.13884	-0.0469713	-0.162083	-0.148115	0.0947428	0.139353	0.0469713	0.0543165
11715492_s_at	12.0514	12.0544	12.0282	11.9356	11.9463	11.9487	-0.0520115	0.0755053	0.0657997	0.0454683	-0.043191	0.0087719	-0.0087719	-0.0442419
11715493_a_at	11.956	11.9	11.9656	11.8691	11.7996	11.8699	-0.142509	-0.0484982	-0.174245	-0.0805855	0.113791	0.165684	0.0951376	0.0484982
11715494_s_at	2.49883	2.59778	2.67361	2.52263	2.42379	2.41693	-2.19702	-2.24599	-1.87452	-2.23138	2.01517	2.21871	1.87452	1.99868
11715495_a_at	13.2083	13.1958	13.1438	13.241	13.2286	13.2129	-0.0111294	-0.0158329	-0.0534382	-0.0511904	0.0497618	0.0550308	0.0111303	0.0639772
11715496_a_at	6.8959	6.68055	6.77952	6.79228	6.74192	6.70643	0.0700521	-0.0178008	0.0511823	-0.09307	-0.0355635	-0.0441623	0.0285039	0.0178003
11715497_a_at	9.77328	9.74004	9.68342	9.8207	9.8843	9.91812	-0.152285	0.00307369	-0.180752	-0.0675936	0.103356	0.14891	-0.00307369	0.0603418
11715498_a_at	9.8227	9.79981	9.82513	9.97099	9.96954	9.93541	-0.00469208	0.00469208	-0.148149	-0.0692854	0.0074482	0.0842905	0.00984192	-0.00751305
11715499_x_at	10.868	10.8117	10.9203	10.8606	10.7862	10.8188	-0.0226421	0.20477	0.090848	0.0533991	-0.0165033	0.0165033	-0.0416479	-0.0560732
11715500_s_at	10.426	10.4125	10.4132	10.3129	10.3031	10.3323	0.0759239	0.120336	0.00384617	0.0685282	-0.0201254	-0.00384617	-0.0467529	-0.0460081
11715501_s_at	11.3976	11.4447	11.3623	11.1452	11.2848	11.228	-0.389336	0.0178814	-0.0788984	-0.220542	0.0365009	0.000686646	-0.000686646	0.0144873
11715502_x_at	13.5547	13.5356	13.5408	13.5544	13.5581	13.5707	-0.00586224	-0.00440407	-0.0387716	0.00135326	0.0198221	0.0244293	0.00400829	-0.00135231
11715503_a_at	9.42212	9.34553	9.40435	9.63354	9.48239	9.61711	-0.0970936	0.085495	-0.0343609	-0.0407047	0.0312271	0.143951	0.0780354	-0.0312271
11715504_a_at	7.30499	7.47001	7.38068	7.33181	7.23305	7.26447	0.017724	-0.0741415	-0.0436592	-0.00517368	0.00517368	0.0302353	0.102777	-0.0123587
11715505_a_at	11.427	11.4254	11.3905	11.3085	11.3397	11.3615	-0.172096	-0.0231619	-0.0901365	-0.0302849	0.0773926	0.0949964	0.0570173	0.0231619
11715506_a_at	11.5856	11.5823	11.5395	11.4137	11.4545	11.4308	-0.104114	-0.0830297	-0.147094	-0.11823	0.148999	0.171961	0.0830297	0.0990858
11715507_s_at	11.5498	11.473	11.5587	11.3021	11.395	11.3517	-0.194092	-0.0761805	-0.168839	-0.138659	0.12229	0.172552	0.0972929	0.0761805
11715508_x_at	7.34235	7.56942	7.25631	7.42691	7.41238	7.28389	-0.0446291	-0.111538	0.00840664	-0.0296707	-0.00112152	0.0210133	0.0754614	0.00112152
11715509_a_at	7.91938	7.96146	8.02011	7.5965	7.65882	7.68355	0.0353141	0.0211062	-0.000710011	0.000710487	0.000710487	-0.0612545	-0.0190544	-0.114224
11715510_s_at	6.82976	6.70964	6.95132	6.20788	6.41603	6.42643	-0.0627003	0.221768	0.0292015	0.169625	-0.147235	0.0601935	-0.0907278	-0.0292015
11715511_x_at	7.19682	7.19396	7.19211	6.91625	6.90106	7.0526	0.0317707	0.0876536	-0.000755787	0.0607858	0.000755787	-0.0620532	-0.0482731	-0.00286341
11715512_s_at	6.94297	6.85782	6.88821	7.52256	7.53593	7.61483	0.0938368	0.127958	-0.0556178	-0.0153418	0.0469375	0.0113177	-0.169377	-0.0113182
11715513_s_at	10.0883	10.0849	10.0958	10.1126	10.0837	10.1459	0.0277061	0.0377588	-0.0457401	0.011034	-0.011034	0.0242395	-0.0412817	-0.0872755
11715514_a_at	9.52253	9.39723	9.60936	8.94295	9.05303	9.24603	0.0229511	0.242438	0.00335026	0.0901556	-0.0662069	-0.00335026	-0.221645	-0.126281
11715515_a_at	9.85281	9.87883	9.94833	9.6536	9.64869	9.64402	0.0161972	0.0339527	0.0163898	0.0529079	-0.0161972	-0.031848	-0.110236	-0.0482445
11715516_x_at	9.80737	9.8209	9.87809	9.57345	9.5739	9.56126	0.0976963	0.0186043	0.012085	0.0810614	-0.012085	-0.0200958	-0.0989885	-0.0845852
11715517_s_at	10.4228	10.3858	10.4225	10.3063	10.3347	10.2924	-0.00816917	0.0099659	-0.0758963	-0.0431099	0.0637178	-0.00406456	0.00406456	0.0124111
11715518_a_at	8.02191	8.06336	8.05089	7.46014	7.50572	7.45784	0.0059433	-0.0623264	-0.0980339	-0.0304003	0.00791168	0.00320911	-0.00241089	0.00241089
11715519_a_at	8.84773	8.75782	8.93575	7.90129	7.9134	7.86833	-0.0823917	0.0645609	-0.0232859	0.0293922	0.0263519	0.0232859	-0.133621	-0.155949
11715520_at	10.36	10.2997	10.3013	9.55372	9.6183	9.67303	0.000487328	0.0470457	-0.133342	0.00371647	6.96182e-05	-6.96182e-05	-0.0477953	-0.0978479
11715521_a_at	7.71468	7.54248	7.54059	6.70074	6.73252	7.00205	0.175184	0.226545	0.14455	0.141018	-0.17136	-0.141018	-0.253787	-0.359452
11715522_a_at	9.51571	9.4295	9.61518	9.00353	9.03352	9.11287	-0.0106592	0.0106592	-0.0769167	0.0716486	-0.0510054	0.0761061	0.0688238	-0.036644
11715523_a_at	10.3743	10.3479	10.3897	9.97897	9.99942	10.0125	-0.0434608	0.000261307	-0.0803032	-0.0573626	-0.000261307	0.0755291	0.0052948	0.00927162
11715524_a_at	12.3811	12.4127	12.4301	12.4073	12.4058	12.399	-0.100186	0.0897884	0.00498676	0.0191717	-0.00498676	0.0100842	-0.0124455	-0.0920944
11715525_a_at	10.467	10.5669	10.5586	10.539	10.5567	10.4787	-0.0636377	0.0723886	0.0247517	0.00399113	-0.00399113	0.0555668	-0.059412	-0.167085
11715526_s_at	10.5605	10.6209	10.6758	10.7225	10.6432	10.6183	0.0353508	0.0240774	-0.015995	-0.00176525	0.00176525	0.0412874	-0.045927	-0.0125208
11715527_x_at	10.7871	10.895	10.912	10.9062	10.8709	10.7781	-0.00704956	0.0657845	0.0133629	0.00268173	-0.00268173	0.0269823	-0.0730543	-0.149563
11715528_a_at	7.69414	7.75184	7.87995	7.71254	7.81532	7.69366	0.0550842	0.00420856	-0.0241051	0.0266414	-0.0145216	-0.00420856	0.0333509	-0.0824046
11715529_x_at	8.51078	8.50528	8.61193	8.48413	8.51922	8.35037	0.022706	0.0750895	-0.00796986	-0.00837994	0.00796986	0.0247488	-0.0166359	-0.0663643
11715530_a_at	11.0086	10.9898	10.9762	10.7413	10.7583	10.7034	0.0826368	0.292802	0.184114	0.18092	-0.104809	-0.0826368	-0.141644	-0.186728
11715531_at	11.1814	11.0607	11.1227	11.4374	11.3533	11.4373	0.0274487	0.0798454	-0.00263309	0.0492544	-0.033988	0.00263309	-0.0652704	-0.0949926
11715532_a_at	10.3874	10.4304	10.4072	10.6769	10.7248	10.6966	0.0379448	-0.00305557	-0.0141115	0.00305557	0.00778008	0.0233173	-0.11408	-0.027154
11715533_a_at	7.02261	7.01591	6.99708	7.18573	6.86937	6.97726	-0.00210094	-0.00210094	0.00210094	-0.0739899	-0.0234861	0.0248785	0.0493422	0.0432978
11715534_a_at	6.88803	7.11689	6.82332	6.96961	6.75138	6.85193	-0.00816584	-0.0984077	-0.0172796	0.00414181	0.0319657	0.0288401	0.0706091	-0.00414228
11715535_a_at	9.5047	9.44201	9.58669	9.0182	9.03746	9.06353	0.00107765	0.0390244	-0.0575762	-0.0109701	0.052351	0.0614881	-0.02845	-0.00107765
11715536_a_at	7.13941	7.09078	7.07808	7.08814	7.0529	7.19702	-0.14043	-0.0578737	-0.0907011	-0.130403	0.0578737	0.122567	0.24769	0.0766363
11715537_x_at	7.20259	7.27763	7.14863	7.36887	7.30281	7.32998	-0.00620556	-0.0856724	-0.253858	-0.0641355	0.00620556	0.172386	0.129522	0.0504074
11715538_s_at	13.4784	13.4214	13.5167	13.4821	13.5056	13.5085	-0.0376205	0.0358725	-0.0143585	-0.00011158	0.0212955	0.00011158	0.0123892	-0.00637531
11715539_x_at	13.2219	13.2119	13.2104	13.3005	13.2859	13.2689	-0.0319405	0.0132866	-0.0136023	0.0139551	-0.00145531	0.00145531	0.0211458	-0.0144167
11715540_s_at	13.3132	13.346	13.3038	13.3519	13.3323	13.307	-0.0026989	-0.0099535	-0.0213184	-0.00519466	0.0192308	0.00269985	0.0289164	0.00621605
11715541_a_at	4.17295	4.27841	4.48802	4.11984	4.21056	4.06097	-0.061801	-0.00688601	0.00688601	-0.0802441	-0.111774	0.00925112	0.0242152	0.0380015
11715542_s_at	3.69578	3.41635	3.59021	3.56723	3.44496	3.45668	0.0411391	-0.189528	-0.0641274	0.123258	0.0764375	-0.0222421	-0.026989	0.0222421
11715543_x_at	13.074	13.0937	13.0982	13.095	13.0789	13.0942	-0.0429583	-0.00495625	-0.00122166	-0.00523567	0.014926	0.0012207	0.00195408	0.00245953
11715544_a_at	9.38079	9.19156	9.2379	9.26972	9.26253	9.36082	0.059514	0.0224953	-0.0536785	0.032445	-0.0224953	0.0511065	-0.0582418	-0.159163
11715545_at	8.92955	8.91462	8.79804	9.05845	9.11048	9.13766	-0.142319	0.116337	-0.0799809	-0.0633774	-0.0113754	0.0229874	0.014183	0.0113754
11715546_s_at	10.3405	10.2624	10.3578	10.0349	10.0747	10.093	-0.103713	0.0165014	-0.0165014	0.0430031	0.0365315	0.0254984	-0.0194693	-0.102994
11715547_at	9.743	9.70939	9.79599	9.5267	9.49104	9.54725	-0.0266304	0.156913	0.0606909	0.143991	-0.0188179	0.0188179	-0.0709724	-0.051652
11715548_a_at	5.82287	5.96327	5.83927	5.8093	5.76605	5.58093	0.104912	-0.0176239	0.0520258	-0.0116005	0.011601	-0.0371308	0.0682945	-0.0258646
11715549_at	6.4303	6.4303	6.38131	6.15059	6.36257	6.34692	0.114274	-0.0877981	0.0195637	-0.0285006	-0.0116196	0.0116196	-0.038969	0.0133691
11715550_at	9.22212	9.24135	9.27959	8.60147	8.73805	8.61472	0.0254669	0.144407	0.0546064	0.0883312	-0.0432367	-0.0254669	-0.0893145	-0.152443
11715551_s_at	7.48586	7.56384	7.48724	7.61042	7.52729	7.64851	0.133393	-0.0316129	-0.0937753	-0.0635095	0.0189157	0.133975	0.0101147	-0.0101147
11715552_a_at	10.9771	10.9594	10.9313	11.0035	10.9597	10.9603	-0.116632	0.0975647	-0.00166607	-0.022007	0.0112419	0.0569925	-0.112308	0.00166607
11715553_s_at	9.68974	9.68939	9.73584	9.51719	9.61631	9.60398	-0.0151234	0.195533	-0.123864	0.0341625	0.107393	0.0151234	-0.0342064	-0.0302448
11715554_a_at	8.30217	8.41329	8.5876	8.24634	8.07556	8.10711	0.0139074	0.027998	-0.0563974	-0.0496116	-0.114977	0.0262613	0.0188532	-0.0139079
11715555_a_at	10.2831	10.2425	10.2323	9.9197	9.96106	9.92496	0.0203848	0.0272207	-0.0428228	0.0752287	-0.0203848	0.0657301	-0.0346108	-0.0534506
11715556_a_at	8.44686	8.48235	8.5092	8.83376	8.83218	8.80869	0.0390434	0.0435619	-0.000785828	0.000785828	-0.0152941	-0.0434952	-0.00108814	0.0411034
11715557_at	6.06312	6.01601	5.93597	5.67042	5.68533	5.70629	-0.00977468	0.0284028	-0.0399642	0.0963173	-0.21099	-0.0351009	0.108837	0.00977468
11715558_a_at	8.95396	8.95133	8.96153	8.92101	8.92757	8.95393	-0.140906	0.0257444	-0.150465	-0.0556917	0.0913277	0.0841627	-0.00087738	0.00087738
11715559_x_at	9.54073	9.54338	9.58872	9.97365	10.0694	9.9487	-0.22459	0.0847454	0.0394011	0.0249367	0.00788498	-0.00788498	-0.0953178	-0.0922146
11715560_s_at	3.18234	3.24696	3.15409	3.19342	3.10167	2.99422	0.032104	-0.0590949	0.00080967	-0.0337033	-0.00080967	0.00788689	-0.0599914	0.0862207
11715561_s_at	7.622	7.55917	7.74541	7.14899	7.05345	7.24882	0.070456	0.2569	0.0340304	0.104883	-0.162696	-0.0340309	-0.161003	-0.14712
11715562_x_at	7.6501	7.40029	7.89332	7.01493	7.06726	7.17797	0.0758753	0.138162	0.00478029	0.12746	-0.0693374	-0.00478077	-0.0677938	-0.047708
11715563_s_at	7.44797	7.43553	7.65723	7.26489	7.05092	7.13804	0.014637	0.0186367	0.107233	0.0314121	-0.0819139	-0.014637	-0.0257893	-0.0461712
11715564_s_at	9.73441	9.72039	9.69735	10.4322	10.4068	10.4262	-0.251851	-0.184551	-0.284398	-0.282816	0.201484	0.317372	0.193102	0.184551
11715565_at	9.65669	9.50191	9.64065	9.2509	9.34791	9.39793	0.0336723	0.180075	0.0309248	0.143749	-0.03901	-0.0309248	-0.129663	-0.203144
11715566_at	9.74685	9.69094	9.71561	9.38698	9.485	9.43029	-0.0703201	0.0465984	-0.0678272	0.0245037	-0.03057	0.0509405	0.0254402	-0.0245037
11715567_at	9.46906	9.39576	9.48919	9.23587	9.24283	9.28032	-0.0254002	0.0258045	-0.0322018	-0.0278177	0.0600071	0.0254002	0.0508375	-0.0420685
11715568_a_at	11.3148	11.261	11.3329	11.9851	11.9683	12.0884	-0.154247	0.148413	-0.0257015	-0.00812912	0.00812912	0.0232677	0.0172539	-0.0334206
11715569_at	11.8349	11.8792	11.8843	12.4965	12.5284	12.5546	-0.122536	0.0981588	0.0435085	0.010047	0.0026083	-0.0205641	-0.0026083	-0.0275383
11715570_x_at	11.7152	11.6996	11.7435	12.4139	12.3995	12.4572	-0.0232306	0.0953484	-0.0086689	0.00442028	0.00131226	0.0730124	-0.0122232	-0.0013113
11715571_a_at	7.64138	7.6162	7.62811	7.75578	7.68594	7.73865	0.0597353	-0.0354242	-0.0741558	0.0020752	0.0494223	-0.0235596	0.0193939	-0.0020752
11715572_a_at	8.4727	8.283	8.46536	8.39195	8.27109	8.4296	0.146489	0.159184	0.166244	0.106414	-0.153663	-0.106415	-0.160975	-0.11588
11715573_s_at	10.45	10.4075	10.4457	10.4261	10.4886	10.4393	-0.00528622	0.00528622	-0.0804405	0.025589	0.0785627	0.0535727	-0.0485964	-0.0811024
11715574_a_at	10.5229	10.4774	10.4581	10.3042	10.2934	10.2955	-0.0345354	0.00532818	-0.0592594	0.00521755	0.0127726	0.102205	-0.00521755	-0.0276394
11715575_x_at	9.78572	9.7168	9.72388	9.89772	9.93813	9.91199	-0.00269318	0.0326118	-0.0659695	0.0414009	0.0291977	0.00269318	-0.00932693	-0.0128174
11715576_at	6.06412	5.85839	5.95151	6.05093	6.05093	6.16287	-0.222312	-0.086205	-0.366872	-0.310667	0.0942059	0.156534	0.0862055	0.110135
11715577_x_at	8.8833	8.67068	8.84563	8.77765	8.74692	8.90153	-0.12222	-0.057291	-0.267911	-0.136484	0.0630817	0.057291	0.111374	0.0958309
11715578_s_at	12.111	12.1213	12.0913	11.9529	11.9728	11.9781	-0.0426989	0.0648689	-0.0131083	0.0131083	0.0180426	0.0603895	-0.039916	-0.0559139
11715579_a_at	9.62547	9.481	9.4946	9.41888	9.44684	9.35396	-0.0364189	-0.0756159	-0.0757904	-0.0748835	0.116994	0.206375	0.0656128	0.0364189
11715580_a_at	11.1225	11.1498	11.16	10.9681	10.9654	11.0429	-0.0175276	0.0902853	-0.0391598	0.008111	0.0209475	0.059001	-0.008111	-0.0482397
11715581_a_at	9.21645	9.24147	9.17992	8.69595	8.74159	8.67879	0.0753145	0.0519876	-0.0159931	0.0159931	-0.0845203	0.0215807	-0.0534163	-0.159461
11715582_s_at	9.03133	8.98459	9.09066	8.51911	8.47522	8.53686	0.0977707	0.144224	-0.00301838	0.172452	-0.0319548	0.00301838	-0.0495043	-0.232322
11715583_s_at	6.30994	6.54848	6.2134	6.38407	6.37418	5.98254	0.00087738	-0.0238962	0.0509281	-0.00087738	-0.119677	-0.0369625	0.0204153	0.0929632
11715584_a_at	12.2537	12.2758	12.2757	12.4914	12.5423	12.5524	0.0430355	0.168328	0.0717621	0.0991249	-0.0504255	-0.0430355	-0.0784082	-0.081398
11715585_a_at	9.61456	9.55179	9.59469	9.55387	9.60938	9.73227	-0.0186415	0.0126076	-0.0603495	0.00852871	-0.00852871	0.0141764	0.0104227	-0.0448465
11715586_at	10.53	10.5092	10.6097	10.1421	10.1843	10.0961	0.00360107	0.128347	0.0524082	0.109844	-0.0119305	-0.00360107	-0.0744677	-0.101813
11715587_at	11.4505	11.4218	11.3703	11.5008	11.4614	11.4285	0.0978079	0.159634	0.0611687	0.0944519	-0.0953054	-0.078474	-0.0969391	-0.0611687
11715588_x_at	9.26867	9.38009	9.35021	9.13525	9.10264	9.11249	-0.0882683	-0.00160789	-0.0742254	-0.0802279	0.00160789	0.0490456	0.0382948	0.0959864
11715589_at	8.69441	8.5456	8.54354	8.51496	8.5159	8.47386	0.0726204	0.16356	0.016305	0.114991	-0.063868	-0.0163045	-0.108036	-0.173501
11715590_at	9.94386	9.82308	9.8908	10.0665	9.95752	10.1486	-0.0295191	0.0612154	-0.0770321	0.0165768	0.0551138	0.0812941	-0.0165768	-0.0580883
11715591_s_at	9.39482	9.24615	9.39679	9.39506	9.359	9.49277	-0.056777	0.00263119	-0.13101	-0.00263119	0.0668879	0.061018	0.0147886	-0.0103912
11715592_x_at	10.2309	10.1472	10.206	10.3536	10.2418	10.4044	-0.021368	0.0949955	-0.000486374	-0.00133896	0.0632744	0.078145	0.000486374	-0.00671864
11715593_s_at	11.6081	11.5715	11.6282	11.6059	11.6401	11.6232	0.0366802	0.2983	0.102833	0.194325	-0.0366802	-0.0842028	-0.165812	-0.166258
11715594_a_at	8.83626	8.72968	8.81337	8.87727	8.83058	8.88202	0.0190601	0.018177	0.00467682	0.045435	-0.0253878	-0.00467682	-0.0821095	-0.0187788
11715595_a_at	10.9985	10.8916	10.9558	10.8149	10.8957	10.9623	0.0658102	0.129727	-0.00859451	0.0771418	-0.0186434	0.00859451	-0.0644979	-0.0738878
11715596_at	11.7651	11.7606	11.717	11.7053	11.6927	11.7238	0.0321541	0.10486	-0.000440598	0.000440598	-0.0133762	0.00537491	-0.0794392	-0.124552
11715597_x_at	11.6547	11.6131	11.6127	11.5562	11.5926	11.611	0.020669	0.127658	0.00464249	0.0482454	-0.0205307	-0.00464249	-0.057107	-0.122678
11715598_at	10.1516	10.1511	10.145	10.0359	10.0516	10.0546	-0.0663738	0.00088501	-0.132687	-0.0594673	0.0712605	0.141101	0.0416813	-0.00088501
11715599_a_at	9.68654	9.59994	9.62469	9.89244	9.88081	9.97844	-0.0713053	-0.0502024	-0.129472	-0.0988541	0.186903	0.162228	0.0570793	0.0502024
11715600_a_at	8.74511	8.75016	8.7231	8.56707	8.51843	8.50272	-0.000161171	0.0133171	0.000161171	0.0120344	0.00158501	-0.0135422	-0.0261688	-0.00756931
11715601_a_at	5.37231	5.28377	5.39744	5.07497	4.85246	5.07366	0.177189	-0.122013	0.0143332	-0.0451379	-0.0143332	0.323968	-0.026588	0.166347
11715602_s_at	4.03017	3.98517	3.9869	4.1846	4.19823	3.97814	-0.000331879	-0.13121	0.00525188	0.0474701	0.204375	-0.11424	-0.0364428	0.000331879
11715603_s_at	4.11843	4.32088	4.11985	4.12908	4.08706	4.20266	0.0533371	-0.0348401	-0.0343771	-0.219474	-0.111903	0.0343771	0.139419	0.0390439
11715604_x_at	3.67279	3.38426	3.07566	3.60724	3.52297	3.41104	0.0632205	-0.0216732	0.0216732	-0.0346522	-0.0468884	0.0498533	-0.068851	0.235552
11715605_s_at	10.8434	10.7825	10.8194	10.7271	10.7067	10.7449	-0.0407782	0.0169258	-0.0716839	-0.00419235	0.0782833	0.0444279	0.00419235	-0.0261888
11715606_a_at	5.28159	5.33699	5.31638	5.30694	5.35225	5.28899	0.169388	-0.149204	-0.000442505	-0.030148	0.0595875	0.0308156	0.000442505	-0.0119743
11715607_at	12.011	11.9748	12.0617	11.8767	11.9813	12.0006	0.030901	0.0594482	0.0157433	0.0929022	-0.0428867	-0.0157433	-0.107246	-0.108191
11715608_x_at	12.0281	11.9846	12.0091	11.902	11.9806	11.9819	0.0387859	0.0639048	0.0223942	0.0961838	-0.0223942	-0.0238218	-0.086256	-0.134614
11715609_a_at	8.94127	8.87866	8.99058	8.57196	8.58908	8.70978	-0.0346665	0.139215	-0.0783639	0.153976	0.0346665	0.0780416	-0.067184	-0.129238
11715610_a_at	10.4746	10.3685	10.4957	10.3148	10.3962	10.4074	0.049222	0.182563	-0.00731182	0.0714464	-0.010416	0.00731182	-0.0725298	-0.233072
11715611_a_at	8.03265	7.85035	7.90303	8.02336	8.10109	8.11982	-0.00541401	-0.061069	-0.101798	-0.028965	0.033289	0.0115895	0.0196486	0.00541401
11715612_s_at	10.5757	10.5495	10.6559	10.4119	10.3779	10.3922	0.0157728	0.0740042	-0.00221825	0.0484419	-0.00216961	0.00216961	-0.0436354	-0.0904999
11715613_a_at	5.21513	5.10747	5.17401	5.12298	5.27061	5.20117	0.0425668	0.00292063	-0.00292063	0.0257292	-0.0496807	-0.00369406	-0.00854397	0.164089
11715614_at	5.05668	5.14934	5.35497	5.36664	5.50624	5.47061	0.0164094	-0.131594	0.077034	-0.10392	-0.0164094	-0.133991	0.140265	0.105594
11715615_at	4.12895	4.0902	3.98013	4.83916	4.99084	4.94155	-0.169444	-0.165023	-0.153571	0.0293813	0.0517793	-0.0218244	0.0218244	0.159038
11715616_a_at	10.9197	10.9222	10.9435	10.95	10.981	10.9838	-0.00439644	0.0385075	-0.0579939	0.00439644	0.0549393	0.0573387	-0.00742626	-0.0312386
11715617_a_at	9.26462	9.17087	9.25838	9.12305	9.18715	9.15623	-0.0218096	0.0302105	-0.074604	-0.0411177	0.0579948	0.091073	0.0218096	-0.0369158
11715618_a_at	9.59019	9.5804	9.53047	9.38119	9.4323	9.33928	0.032238	0.13055	-0.0345783	-0.0140944	0.0140944	0.0307636	-0.059989	-0.0598354
11715619_x_at	9.82327	9.83573	9.81472	9.6332	9.64509	9.63793	-0.0170498	0.163836	0.0128784	0.00516796	-0.00516796	0.0164728	-0.00884342	-0.0260019
11715620_a_at	5.48395	5.64187	5.43865	5.37123	5.38052	5.30638	0.0638638	-0.0435781	0.0111971	-0.0288582	-0.024518	-0.0111971	0.0280881	0.136048
11715621_at	10.0731	10.0417	10.1234	9.65633	9.69496	9.79618	0.141474	0.247178	0.126217	0.091011	-0.091011	-0.100173	-0.134722	-0.130936
11715622_a_at	8.54804	8.45088	8.51472	8.39293	8.39181	8.4023	0.0339899	-0.00728321	-0.0956306	-0.0262947	0.118107	0.127823	0.000894547	-0.000894547
11715623_s_at	9.83715	9.86652	9.86755	10.2819	10.3044	10.2734	0.052433	0.164358	0.0223084	0.10984	-0.0223084	-0.022377	-0.0430098	-0.0981531
11715624_at	9.09546	9.05722	9.02964	9.40574	9.46923	9.43282	-0.341205	-0.0459976	-0.0942965	-0.132734	0.0855885	0.0944414	0.0459976	0.0727329
11715625_a_at	8.65588	8.61714	8.63457	8.79471	8.7782	8.78323	-0.0372705	-0.0565786	-0.0796957	-0.0074873	0.038352	0.0952091	0.0074873	0.0436583
11715626_a_at	13.6079	13.5896	13.6314	13.5677	13.5816	13.5783	0.0054636	0.0386019	0.00125694	-0.00476742	-0.00125694	0.00427628	-0.0109072	-0.00146866
11715627_x_at	6.59087	6.44848	6.46998	6.89112	6.89068	6.88701	-0.123987	-0.184389	-0.199033	-0.110504	0.110504	0.25471	0.215368	0.112309
11715628_a_at	2.87689	2.76549	2.96497	2.76761	2.74339	2.77645	-0.000537157	-0.0837686	-0.117361	-0.0318639	0.0542038	0.0358014	0.0363679	0.000537396
11715629_a_at	10.7509	10.7685	10.908	10.7304	10.7843	10.7441	-0.0378675	0.163911	-0.062789	0.039196	-0.00692749	0.00692749	0.0312338	-0.0736666
11715630_s_at	10.3623	10.3446	10.6369	10.2831	10.2659	10.3303	-0.2067	-0.00754642	0.0250416	-0.0488586	0.0189819	-0.0508528	0.0143385	0.00754642
11715631_x_at	10.7144	10.7485	10.7204	10.6808	10.7062	10.7986	-0.158297	0.0803566	0.000551224	-0.00757694	-0.000551224	0.073658	0.0304852	-0.00107956
11715632_at	9.09448	9.12413	9.14356	8.7886	8.78746	8.62521	-0.00426102	-0.00978947	0.00426102	0.0314121	-0.00768185	0.0432177	0.0244341	-0.0438547
11715633_x_at	8.85012	8.8968	8.85279	8.51943	8.41317	8.41805	-0.010376	0.0352907	-0.0018568	-0.0583496	0.0018568	0.0488052	0.0301704	-0.0192528
11715634_s_at	11.0591	10.9352	11.0761	11.0727	11.1106	11.2321	-0.0292749	0.18064	-0.00600338	0.117083	0.0356331	0.00600338	-0.0159349	-0.041647
11715635_x_at	10.7336	10.7252	10.797	10.8372	10.8623	10.9028	-0.0301704	0.0876646	-0.0584078	0.0648661	0.0301704	0.0898018	-0.050169	-0.0446281
11715636_a_at	10.1034	10.0114	10.059	10.1939	10.0858	10.2153	-0.0982475	-0.125202	-0.198156	-0.08107	0.08107	0.185112	0.124155	0.106184
11715637_a_at	10.6053	10.5884	10.6045	10.7665	10.7889	10.8763	0.0445814	0.115956	0.0106287	0.0936756	-0.0160837	-0.0106287	-0.0715046	-0.0713434
11715638_s_at	10.6278	10.5362	10.6607	10.0859	10.0724	10.1211	0.028161	0.129381	-0.00973511	0.0541124	-0.0193033	0.00973511	-0.0948257	-0.109294
11715639_a_at	9.78668	9.66458	9.78559	9.0214	9.17568	9.31024	-0.00899124	0.100616	-0.0780382	0.00899124	0.11722	0.229482	-0.0545759	-0.0424175
11715640_a_at	6.91605	6.85063	6.91742	6.57033	6.55738	6.66184	-0.094347	-0.00792599	-0.190446	-0.0792479	0.00792599	0.105424	0.101011	0.0142088
11715641_a_at	8.15661	7.96447	8.28551	7.65941	7.64941	7.79145	0.0161076	-0.0161076	-0.202942	-0.111584	0.115543	0.096365	0.0640211	-0.037528
11715642_s_at	10.2796	10.2949	10.3041	9.72546	9.79587	9.82101	-0.196703	-0.0383854	-0.182568	-0.134117	0.124867	0.133589	0.141523	0.0383854
11715643_a_at	10.46	10.3855	10.4592	10.5711	10.5918	10.6187	-0.202124	-0.00957394	-0.142423	-0.0584059	0.110295	0.124526	0.0843153	0.00957394
11715644_s_at	11.4928	11.5416	11.4539	11.596	11.5981	11.6121	-0.312784	0.0570793	-0.0657721	-0.0408955	0.0607224	0.0392637	0.00215054	-0.00215054
11715645_s_at	10.6569	10.6177	10.6761	10.5514	10.5683	10.521	0.0466213	0.209507	-0.000900269	0.0696564	0.000900269	-0.00231743	-0.0075264	-0.0503693
11715646_a_at	8.67643	8.60051	8.64473	9.64997	9.59329	9.70329	0.0931673	0.0827417	-0.0355072	-0.00946236	-0.00307751	0.00307751	0.0316448	-0.00948429
11715647_a_at	8.32756	8.25914	8.25149	9.14916	9.16303	9.16276	0.0257225	0.0252094	-0.0876055	0.0159664	0.0218372	-0.0159664	-0.0171661	-0.0816479
11715648_x_at	8.19649	7.93863	7.94724	9.018	9.09072	9.0714	-0.142656	0.0171976	-0.0999632	0.0101404	0.0251331	0.0135202	-0.0101404	-0.0468311
11715649_s_at	11.5075	11.4367	11.4632	11.0991	11.0993	11.0708	-0.0195398	0.153277	0.0409174	0.0769443	-0.0297604	0.0195398	-0.0377979	-0.0275669
11715650_a_at	9.48154	9.37727	9.52447	9.08432	9.04103	8.95382	-0.000768661	0.0460587	-0.0704441	0.0446558	0.000768661	0.0243731	-0.00227642	-0.0433502
11715651_s_at	5.83126	5.94412	5.76978	6.11459	6.28009	6.04326	-0.0591249	-0.0213118	-0.169449	-0.0426455	0.131726	0.0466523	0.0213118	0.127028
11715652_a_at	6.15642	5.97687	6.13505	6.22955	6.17238	6.1915	0.0138488	-0.0638137	-0.027256	-0.0862474	-0.0138483	0.19299	0.0312672	0.160337
11715653_a_at	9.49635	9.48186	9.54218	9.41427	9.35699	9.3542	-0.0224075	-0.000766754	-0.0519791	0.129925	0.0253429	0.100679	0.000766754	-0.039259
11715654_x_at	11.0078	10.9838	10.9626	10.8535	10.8706	10.8606	-0.00798225	0.0445099	-0.0372925	0.0097084	0.00798225	0.0479574	-0.0734415	-0.0754957
11715655_s_at	11.3853	11.4729	11.3515	11.3071	11.3307	11.2667	-0.128288	0.103268	-0.00640392	-0.0121593	0.0205011	0.00640392	0.0354557	-0.0562792
11715656_at	11.6559	11.6123	11.6146	11.4855	11.5046	11.4793	-0.0219526	0.0855665	-0.0281391	-0.00277233	0.00277233	0.0429335	-0.00310135	0.00850487
11715657_a_at	9.78448	9.75469	9.81221	9.64717	9.69218	9.75697	0.00433731	-0.00433731	-0.108723	0.040637	-0.0577936	0.0827522	0.0324097	-0.0645494
11715658_a_at	9.46718	9.46167	9.46753	9.52366	9.5286	9.56766	-0.0593748	0.0627527	-0.0748386	0.00268459	-0.00268459	0.0651646	-0.0148325	0.0738182
11715659_s_at	11.916	11.9048	11.8821	11.9223	11.9318	11.9509	-0.141833	-0.00430965	-0.0759115	-0.0773153	0.0439644	0.068923	0.00430965	0.0403023
11715660_a_at	12.0156	12.0146	11.9819	12.0106	11.9917	12.0136	-0.0908031	0.0203991	-0.115664	-0.0418339	0.0495701	0.0911198	-0.00330257	0.00330257
11715661_a_at	9.53025	9.62141	9.68454	9.91718	9.93554	9.92334	-0.0379095	0.00122738	-0.0369644	-0.000940323	0.0684214	0.000940323	0.0500946	-0.0461702
11715662_x_at	9.42564	9.47173	9.4362	9.45782	9.45304	9.4976	0.0334997	0.0842915	0.0800657	0.0243769	-0.0550146	-0.0243769	-0.0445223	-0.103731
11715663_a_at	8.5043	8.35757	8.46743	9.12429	9.11995	9.11124	0.0669136	0.0824652	-0.0118742	0.0296536	-0.0830717	0.0118742	-0.109471	-0.197192
11715664_a_at	10.1648	10.1601	10.0716	10.6873	10.6171	10.667	0.030283	0.11716	0.0293484	0.0313406	-0.047204	-0.0359631	-0.0293484	-0.06353
11715665_a_at	9.36403	9.30428	9.30709	8.98731	9.03873	9.09053	0.169539	0.0764284	0.0149593	0.0497942	-0.0354528	-0.0149593	-0.160217	-0.172305
11715666_a_at	5.88323	5.84095	5.93147	6.79618	6.74135	6.80538	0.0961266	0.0190897	-0.0190897	0.29601	0.0658998	-0.043117	-0.0218225	-0.0512786
11715667_s_at	12.0468	12.0208	12.045	11.989	12.0146	12.0035	-0.00515461	0.125499	0.0443821	0.0856733	-0.00624371	0.00515461	-0.067812	-0.0477619
11715668_a_at	11.5986	11.5857	11.5948	11.4262	11.3924	11.4236	0.00846577	0.0855885	-0.00846577	0.0485001	-0.0162506	0.0280781	-0.0323067	-0.0904446
11715669_s_at	8.21613	8.24773	8.27762	8.38131	8.40025	8.4712	-0.0429077	-0.0848236	0.0152702	-0.0108547	0.00928593	0.0194197	0.077528	-0.00928593
11715670_a_at	5.17179	5.2085	5.04189	5.11834	5.22577	4.99151	-1.16248	-1.04901	-0.910058	-1.30823	0.926683	0.981818	0.953879	0.910058
11715671_x_at	5.99201	6.15393	5.94825	6.06104	5.92115	6.00808	-1.00344	-1.04465	-0.831862	-0.616847	0.750352	0.801064	0.857685	0.616847
11715672_a_at	9.48638	9.41004	9.42698	9.32708	9.37025	9.47824	-0.109706	-0.0313902	-0.128745	-0.0116882	0.062108	0.117573	0.056982	0.0116882
11715673_x_at	7.16909	7.1533	7.13219	7.23137	7.21808	7.21052	-0.0151901	-0.214569	-0.146384	-0.266253	0.042408	0.133846	0.134927	0.0151901
11715674_s_at	10.0488	9.98563	10.0561	9.93382	9.98821	9.99523	-0.416012	-0.0487776	-0.131903	-0.24229	0.0599365	0.0854921	0.147754	0.0487776
11715675_a_at	8.75087	8.63814	8.87457	8.74524	8.79534	8.82462	-0.306477	-0.0485048	-0.220501	-0.210251	0.111245	0.190541	0.255456	0.0485048
11715676_s_at	8.45524	8.41066	8.47735	8.24208	8.22499	8.22933	-0.00270748	0.00814056	0.00270748	-0.0278788	-0.0644026	0.0982466	0.00461388	-0.0276537
11715677_x_at	7.05449	6.93001	7.06164	6.93729	6.91948	6.85818	-0.00763226	0.129666	0.0155134	0.00726986	-0.067009	-0.00726986	-0.0387974	0.0151176
11715678_s_at	9.63688	9.64812	9.58795	9.63614	9.66509	9.61456	-0.0135946	0.0967331	-0.0111723	0.0447121	0.0111723	0.074338	-0.0612164	-0.0694094
11715679_s_at	12.2676	12.2478	12.2701	11.9777	12.0271	11.9997	-0.13461	0.149434	0.0844765	0.0550537	-0.00300598	0.00300598	-0.0175896	-0.00615215
11715680_s_at	10.3261	10.3218	10.3921	10.8905	10.9515	10.9847	-0.0397739	0.00445366	-0.0948086	-0.0454655	0.0617866	0.139797	0.0765381	-0.00445366
11715681_s_at	8.92675	8.89883	9.07035	8.8576	8.81187	8.82804	-0.484478	-0.100743	-0.311722	-0.205042	0.163428	0.155748	0.233216	0.100742
11715682_a_at	8.2836	8.16808	8.2904	8.10489	8.16972	8.18367	-0.245331	-0.125306	-0.191994	-0.268864	0.239903	0.247183	0.22142	0.125306
11715683_a_at	11.3289	11.3207	11.4011	11.2459	11.1896	11.2844	-0.106825	0.100031	-0.0644703	-0.0159998	0.0436058	0.063364	-0.0253716	0.0159998
11715684_a_at	12.2445	12.1818	12.2331	12.0555	12.0502	12.0607	-0.0714655	0.0306759	-0.00411606	0.00411606	0.0164728	0.0880136	-0.0139475	-0.0212479
11715685_s_at	11.5115	11.4666	11.5539	11.5276	11.5186	11.5669	-0.0655499	0.0761394	0.0962658	-0.0391769	0.0184898	-0.0141964	0.0141964	-0.0803137
11715686_s_at	10.2408	10.2981	10.2657	10.3458	10.4052	10.3341	-0.0322962	0.0394201	0.00618744	0.0326195	0.0507221	-0.0100927	-0.00618744	-0.0250349
11715687_x_at	9.82584	9.79624	9.90429	9.86501	9.7923	9.79299	-0.0312996	0.0960054	0.00322056	0.0288363	0.0132751	-0.0102596	-0.00322056	-0.0082016
11715688_x_at	3.12174	3.27172	3.22452	3.19162	3.07157	3.11948	0.00941515	-0.0752244	-0.0257301	0.00578213	-0.00578213	0.018631	0.0293508	-0.0071106
11715689_a_at	9.49614	9.35247	9.41893	8.98508	8.97564	9.03965	0.0331335	-0.00191593	0.00191593	0.117088	-0.0566425	0.0413361	-0.034626	-0.0596523
11715690_x_at	8.83579	8.69146	8.75239	8.28773	8.34023	8.40477	-0.0798531	0.0304747	-0.0296841	0.00809574	-0.00809574	0.0544648	0.0156727	-0.0726519
11715691_s_at	9.87152	9.78668	9.78965	10.2355	10.189	10.4321	-0.714577	-0.211767	-0.412323	-0.519461	0.243337	0.211767	0.251752	0.240626
11715692_a_at	10.2915	10.1929	10.1971	10.4247	10.3661	10.352	0.0140972	-0.0310888	-0.104177	-0.0535612	0.0670986	0.147646	-0.0140972	0.0386324
11715693_s_at	10.0981	9.99495	9.99816	10.1073	10.0636	10.1246	-0.0798492	0.0468798	-0.10903	-0.0408783	0.0408783	0.165017	0.0534143	-0.0677128
11715694_at	11.8784	11.8312	11.9006	11.6821	11.7389	11.69	-0.0380058	0.0674772	-0.0506906	-0.0511084	0.0643606	0.0651817	0.00119877	-0.00119877
11715695_x_at	11.9403	11.8736	11.9382	11.7604	11.7495	11.7523	-0.0559988	0.0220995	-0.0576925	-0.0663061	0.0464048	0.0659409	0.00857258	-0.00857258
11715696_a_at	7.92586	7.72691	7.9112	7.58728	7.54928	7.66841	0.18043	0.150503	0.0837522	0.207018	-0.162523	-0.0837522	-0.239321	-0.328634
11715697_a_at	11.3378	11.3105	11.3089	11.2451	11.2497	11.2512	-0.00706482	0.091836	-0.0222578	0.042695	0.00740623	0.00706482	-0.0576696	-0.0310841
11715698_a_at	9.31992	9.26536	9.29934	9.18998	9.1399	9.22059	0.128761	0.10134	-0.0118361	0.0734844	-0.00754738	0.00754738	-0.0852127	-0.0949488
11715699_s_at	9.14309	9.15361	9.12822	9.36687	9.38534	9.31374	0.0505981	0.20199	0.0287886	0.0345097	-0.0339622	-0.0724583	-0.0287886	-0.0303679
11715700_s_at	8.73364	8.63814	8.7635	8.56256	8.54995	8.61233	-0.0101156	0.125427	-0.0251746	0.114852	0.00954246	0.0221357	-0.00954246	-0.0343123
11715701_s_at	10.6546	10.6731	10.5379	10.927	10.8885	10.8935	-0.0761156	0.0662375	-0.0468569	-0.0331621	0.0216246	0.0706415	0.0132627	-0.0132627
11715702_at	6.00082	5.83197	6.10765	6.94395	6.85064	6.91285	-0.0752983	-0.0474305	0.000610352	-0.0167103	0.0346403	-0.000610352	0.0561371	0.156093
11715703_s_at	7.17893	7.05309	7.26289	8.48127	8.46857	8.61592	-0.232142	-0.119562	-0.0066433	-0.190104	0.0066433	0.0401773	0.104311	0.0420933
11715704_x_at	6.82761	6.70895	6.61222	7.73324	7.73862	7.97668	-0.029808	0.0268717	-0.146416	-0.196297	0.0145926	0.00503397	-0.00503397	0.0154181
11715705_a_at	9.03694	8.93572	8.98086	9.16884	9.15821	9.25588	-0.184921	-0.0772276	-0.0191302	0.0191302	0.0484366	0.0936155	0.0636716	-0.105496
11715706_x_at	9.19825	9.0806	9.08515	9.34883	9.31944	9.45403	-0.0344543	0.0360856	-0.0137954	-0.0402055	0.0137954	0.187189	0.0725842	-0.0972452
11715707_a_at	9.22022	9.09109	9.18563	9.31933	9.29103	9.38619	-0.0858984	0.00241852	-0.144937	-0.00241852	0.0711508	0.142024	0.0781145	-0.0287504
11715708_s_at	6.64694	6.57116	6.5751	7.62755	7.63683	7.79821	-0.0534739	0.0184941	-0.0568309	-0.0184937	0.16343	-0.0404224	0.0940089	0.118606
11715709_x_at	6.8903	6.85611	6.71873	7.90129	7.98538	8.06655	-0.0375204	-0.0168715	-0.00129366	-0.0398436	0.00129414	0.00417328	0.0467448	0.0230665
11715710_s_at	9.58778	9.56318	9.51064	9.64741	9.64457	9.712	-0.133759	-0.12655	-0.218636	-0.120068	0.26538	0.204554	0.161372	0.120068
11715711_a_at	6.22166	6.09633	6.06475	5.60379	5.81385	5.97398	-0.563512	-0.778065	-0.713188	-0.760508	0.645762	0.56586	0.63088	0.563511
11715712_a_at	9.44746	9.41929	9.49502	8.77342	8.76662	8.75398	-0.0741234	0.0103579	-0.102481	-0.0103579	0.0662966	0.125675	0.0956821	-0.0457859
11715713_a_at	7.64881	7.63483	7.68342	7.66684	7.62448	7.44695	0.00196743	0.0104456	0.0659409	-0.0451012	-0.00196743	-0.0221024	-0.0482693	0.0416317
11715714_s_at	7.66536	7.57324	7.69215	7.7162	7.69525	7.51498	-0.0416498	0.0744529	0.0130043	0.0180559	-0.0456581	-0.0130043	-0.0253882	0.0532379
11715715_x_at	7.82292	7.89852	7.91652	7.8762	7.87689	7.69422	0.0548325	0.0693026	0.0846443	0.00175285	-0.00536728	-0.00175285	-0.0254765	-0.00496578
11715716_at	9.57999	9.45139	9.49887	9.88172	9.80067	9.86017	-0.0822907	0.0308628	-0.0761986	-0.0720692	0.0136318	0.105745	-0.0113964	0.0113964
11715717_s_at	10.5415	10.4575	10.5351	10.6315	10.6393	10.5996	-0.00733376	0.0336714	-0.0223322	-0.00583363	0.0150328	0.0137835	0.00583363	-0.0179195
11715718_a_at	10.1465	10.0926	10.1494	10.446	10.5017	10.4294	-0.0561275	0.0152607	-0.0846481	-0.0127878	0.024394	0.0880003	0.0127878	-0.0690613
11715719_x_at	10.1382	10.1021	10.1914	9.66805	9.69888	9.75445	-0.0461903	0.00109673	-0.08004	-0.0171061	-0.00109673	0.0617285	0.0218554	0.0142956
11715720_s_at	11.4359	11.4291	11.4441	11.6229	11.5863	11.6082	-0.0316772	0.0686359	-0.0443258	-0.0322485	0.0245495	0.0626354	0.0367002	-0.0245495
11715721_a_at	7.08916	7.03655	7.18078	6.65196	6.60119	6.701	-0.0944853	0.0729675	-0.227241	-0.0217342	0.0217347	0.0220942	0.0250239	-0.117248
11715722_a_at	9.20909	9.16795	9.22806	8.88467	8.86862	8.94876	-0.0325022	-0.0125017	-0.069911	0.0290785	0.0509977	0.0766687	0.0113525	-0.0113525
11715723_s_at	9.34568	9.4356	9.37758	9.34412	9.40639	9.33825	-0.0489407	0.00280571	0.111433	-0.0151081	0.092392	-0.00280571	0.0182152	-0.0345993
11715724_s_at	11.1147	11.0484	11.0576	11.0133	11.0728	11.0533	-0.154513	-0.00826359	-0.124741	-0.0952768	0.0455561	0.10326	0.01408	0.00826359
11715725_x_at	11.0632	11.0145	11.0825	11.0331	11.0102	11	-0.29756	-0.00160122	-0.130901	-0.190754	0.0281658	0.0377579	0.0668859	0.00160122
11715726_a_at	8.09798	8.01629	8.11939	7.65086	7.77076	7.7994	0.0576982	0.0842962	-0.03758	0.0870924	0.0375805	-0.0695643	-0.0377393	-0.0728903
11715727_s_at	9.30952	9.26452	9.45956	8.87945	8.93083	9.17544	0.0104141	0.0414143	-0.0104141	0.0571012	-0.015769	0.0215101	-0.08255	-0.0923967
11715728_a_at	10.8215	10.7629	10.8063	10.741	10.6648	10.7617	0.00404835	0.0658016	0.0438862	0.0214472	-0.0284529	-0.0277758	-0.00404835	-0.112092
11715729_s_at	3.47183	3.55915	3.50462	3.4869	3.46428	3.27039	0.0310974	-0.0857668	0.0389891	-0.0173974	0.158073	-0.0016098	-0.044621	0.0016098
11715730_at	3.66033	3.71144	3.86547	3.63906	3.71017	3.59304	0.00683451	-0.00950813	0.0358791	-0.0299382	0.137044	-0.0114279	-0.00683451	0.0242548
11715731_at	3.09937	2.96721	2.96261	2.88873	2.94066	3.01603	-0.108779	0.0659018	0.0529375	-0.033649	0.00318241	-0.0756345	0.0261488	-0.00318241
11715732_at	11.7941	11.769	11.8328	11.8127	11.7569	11.8156	-0.0168114	0.0312757	-0.0568018	0.00581169	0.024313	0.0714331	-0.00581169	-0.0466738
11715733_a_at	8.31781	8.30691	8.38884	8.33879	8.32557	8.28703	-0.219038	-0.121632	-0.33976	-0.254258	0.341253	0.287087	0.271611	0.121632
11715734_a_at	8.10623	7.97864	7.97573	7.86523	7.85088	7.83434	-0.290665	-0.133272	-0.289838	-0.100182	0.20567	0.267353	0.204786	0.100182
11715735_a_at	9.75756	9.63885	9.78865	9.41195	9.48232	9.51791	-0.0977859	0.0112219	-0.157503	-0.0323458	0.0585575	0.125401	-0.0112219	0.0741549
11715736_s_at	8.19471	8.1435	8.26591	7.93726	7.92103	7.8897	0.174456	0.200425	-0.0142932	0.0964804	-0.0161953	-0.00851917	0.00851917	-0.0635133
11715737_at	6.67882	6.68412	6.69247	6.45185	6.44978	6.48185	0.086401	0.0705309	0.0160985	0.0803175	-0.0160985	-0.11035	-0.0220113	-0.13166
11715738_s_at	11.2741	11.2827	11.2729	11.3271	11.334	11.3522	-0.120934	0.133839	0.0144606	0.0220604	-0.0144606	0.0273323	-0.062068	-0.076313
11715739_s_at	7.11637	7.0261	7.07417	7.37414	7.57718	7.68599	0.0561209	-0.107859	-0.123256	-0.0389061	-0.00657511	0.00657511	0.0173669	0.0587478
11715740_a_at	7.01364	6.87164	6.98484	6.9548	7.08908	7.14438	0.0833302	-0.0501432	-0.045558	-0.0126786	0.0185509	0.0164132	0.0126786	-0.170928
11715741_at	6.91591	6.73261	7.08123	7.04926	7.13513	7.1956	0.0873404	-0.0859351	0.00127649	0.0654564	-0.00127602	-0.0338731	0.0649857	-0.0747333
11715742_s_at	11.8104	11.8061	11.8068	12.1904	12.1824	12.1915	0.00734329	0.0166721	-0.00734329	0.0326328	0.00757122	-0.0407906	-0.00936127	-0.095335
11715743_x_at	11.256	11.2602	11.2626	11.6926	11.6752	11.7161	0.0398922	0.0486755	-0.0311851	0.023736	-0.0121689	0.0121689	-0.0389204	-0.11576
11715744_a_at	10.997	10.952	10.9807	10.7989	10.8176	10.8514	-0.0993929	0.00779057	-0.0785561	-0.0632343	0.0217161	0.0591259	0.0451212	-0.00779057
11715745_a_at	10.6548	10.6106	10.6858	9.8969	9.88167	9.94275	-0.0574522	0.0137939	-0.0650225	0.0431452	0.00725079	0.0414486	-0.0432396	-0.00725079
11715746_a_at	8.63732	8.60518	8.63814	8.45156	8.42407	8.51407	0.000951767	0.000951767	-0.0778427	0.0044651	-0.000951767	0.0252295	-0.0218811	-0.0674992
11715747_a_at	6.84838	6.76945	6.75461	6.56045	6.64394	6.58752	-0.0240488	-0.0720134	0.00517893	0.027082	-0.0281115	-0.00517893	0.00896501	0.0583887
11715748_at	10.3769	10.2934	10.4209	10.4535	10.4351	10.4708	0.0491695	0.0337572	-0.0111198	0.0142126	0.0106621	-0.0106621	-0.0610819	-0.0971804
11715749_s_at	11.5251	11.5068	11.4515	11.5138	11.4766	11.4725	-0.0357122	0.125749	0.0198183	0.0102644	-0.0102644	0.0324326	-0.0244923	-0.0554619
11715750_at	10.7075	10.6891	10.7137	10.6138	10.6129	10.6612	0.0052166	0.115633	0.0327759	0.0792046	-0.043519	-0.0052166	-0.137114	-0.145262
11715751_a_at	8.32291	8.29865	8.33652	8.0474	8.05385	8.02187	-0.00725555	0.0833998	-0.0635929	0.000437736	0.0155134	0.0346003	-0.000437736	-0.0463743
11715752_at	6.75609	6.74935	6.58656	6.37372	6.49902	6.36694	-0.00984144	-0.384723	-0.171756	-0.22603	0.0254436	0.00984097	0.171633	0.0509381
11715753_a_at	5.04642	5.30623	5.13099	4.95394	4.9106	4.91796	0.0043788	-0.359399	-0.0043788	-0.0278463	0.0598888	-0.0270061	0.0956531	0.0997848
11715754_at	4.24429	4.31641	4.04974	4.29394	4.07239	4.26956	0.0245295	-0.00341749	0.00341749	0.0346336	-0.185913	-0.0673809	-0.120539	0.0147424
11715755_a_at	10.997	11.0046	11.0674	10.8806	10.8588	10.8991	0.0471191	0.244106	0.00115108	0.0641155	-0.0153666	-0.00115108	-0.130978	-0.117957
11715756_x_at	10.7678	10.7413	10.8273	10.2464	10.3983	10.2787	-0.0840921	0.147414	-0.0029707	-0.0123053	0.0331869	0.0353174	0.0029707	-0.0951366
11715757_a_at	9.0616	8.93274	8.92171	8.34451	8.2523	8.38187	-0.0772185	-0.0489378	-0.123298	-0.00412512	0.0544395	0.00412512	0.0371804	0.170837
11715758_at	9.49841	9.34518	9.42144	8.89343	8.8854	8.95571	-0.00511265	0.00403786	-0.00403786	-0.0966673	0.0176935	0.0611439	0.0264645	-0.110126
11715759_at	10.9899	10.9322	10.9952	11.2157	11.2193	11.2211	-0.0482979	0.0264282	-0.0267229	9.91821e-05	0.0157309	0.0281267	-9.91821e-05	-0.0362787
11715760_x_at	11.0326	10.958	11.0311	11.2445	11.2125	11.2661	-0.047657	0.0414734	-0.0153933	0.0105448	0.0103388	0.00591183	-0.00591183	-0.0336123
11715761_a_at	8.7725	8.76679	8.74519	8.89578	8.88074	8.89017	-0.0308218	-0.0290041	-0.005229	0.0386476	0.0723629	0.005229	-0.0318146	0.0225725
11715762_s_at	9.54622	9.55196	9.56461	9.5607	9.52504	9.52983	0.0712194	0.0645723	-0.0141973	0.0691004	0.0141973	-0.0534897	-0.0171957	-0.067277
11715763_a_at	9.75392	9.62622	9.46608	9.16444	9.26308	9.39215	-0.0918589	-0.0278373	0.0278373	0.075604	0.0951805	0.0770941	-0.0656409	-0.0619164
11715764_a_at	5.32765	5.40272	5.59754	5.35168	5.36595	5.203	0.0673647	-0.0104814	-0.194874	-0.144682	0.104633	-0.019906	0.0612412	0.0104809
11715765_a_at	6.51009	6.44677	6.37088	6.30712	6.44639	6.29965	0.0301099	-0.0929947	-0.0873914	-0.016129	0.0961647	-0.0433078	0.0161295	0.0475321
11715766_a_at	8.27048	8.11959	8.24723	8.15144	8.0088	8.28214	-0.495339	-0.252288	-0.579928	-0.263904	0.346889	0.252288	0.329242	0.266235
11715767_s_at	9.6653	9.64835	9.68739	9.51191	9.56536	9.60401	-0.00690079	0.0760908	-0.151366	0.00690079	0.0891056	0.0798693	-0.0435228	-0.0325632
11715768_x_at	8.2553	8.20707	8.31038	7.73867	7.70827	7.88297	-0.0280037	0.0398817	-0.11797	-0.0157242	0.0962791	0.0382376	0.0157247	-0.0534539
11715769_a_at	11.9238	11.865	11.8524	11.8799	11.8564	11.8405	0.0400505	0.0985737	0.000324249	0.0252151	-0.000324249	-0.0137692	-0.12213	-0.07096
11715770_x_at	12.0875	12.129	12.0971	12.0521	12.0299	11.938	0.0273924	0.158481	0.0645418	0.117776	-0.0438147	-0.0273914	-0.0486097	-0.0638342
11715771_a_at	9.62701	9.61814	9.61456	9.416	9.40105	9.4057	-0.0193949	0.0157652	0.0152168	0.00115395	-0.00721931	0.0350065	-0.0171108	-0.00115395
11715772_x_at	10.3978	10.3649	10.4022	10.2175	10.1915	10.2098	-0.0362501	0.0748549	-0.011281	0.0323763	-0.0044899	0.0394602	-0.0340958	0.0044899
11715773_a_at	9.13642	8.89887	9.09914	9.2509	9.23669	9.37735	0.0519352	0.123113	-0.0546689	0.041666	0.00193548	-0.00193548	-0.0822368	-0.259268
11715774_s_at	9.90225	9.86561	9.93862	10.1422	10.1662	10.1733	0.00218105	0.155428	0.00812244	0.00546646	-0.00218105	-0.00811958	-0.0817385	-0.228931
11715775_a_at	4.06265	4.03495	4.05157	4.05222	3.98058	3.96913	-0.197491	0.0433564	0.129476	-0.177169	-0.0433569	-0.0922556	0.0608673	0.0552273
11715776_a_at	3.41245	3.51442	3.30835	3.40803	3.34585	3.4386	0.0633359	-0.116066	0.0529733	0.0102587	-0.0224137	-0.057229	0.0308218	-0.0102587
11715777_s_at	11.0193	10.9946	10.9934	10.6487	10.5722	10.515	-0.103703	-0.00358105	-0.0146399	-0.00462341	0.025877	0.052619	0.0106401	0.00358105
11715778_a_at	10.1707	10.0865	10.093	9.55807	9.53168	9.56683	-0.0657005	0.145297	0.0265074	0.0697737	-0.0265074	0.0444736	-0.0401621	-0.138701
11715779_a_at	9.78159	9.80931	9.83035	9.51826	9.49524	9.60372	-0.0981274	0.179156	0.106091	0.0751409	-0.0348091	-0.000796318	0.000796318	-0.0652657
11715780_x_at	9.79475	9.73353	9.77879	9.52622	9.50874	9.59054	-0.063694	0.18982	0.088625	0.0401363	-0.0148058	-0.0117064	-0.0455275	0.0117064
11715781_a_at	11.224	11.2251	11.2363	10.9932	11.1714	11.1136	-0.0547543	-0.053586	-0.0922441	-0.0106373	0.0772905	0.0383701	0.0106373	0.023859
11715782_a_at	13.0181	12.9835	12.9899	12.9262	12.9279	12.9936	-0.101109	-0.058898	-0.15275	-0.0915232	0.126623	0.161737	0.0624619	0.058897
11715783_x_at	12.8594	12.8129	12.824	12.7319	12.745	12.7812	-0.127726	-0.0577135	-0.132402	-0.106195	0.0995274	0.135351	0.0593462	0.0577145
11715784_s_at	6.60119	6.62834	6.76157	6.53902	6.74826	6.76777	0.073699	0.0391955	0.0477781	0.0169258	-0.136495	-0.0169258	-0.0751877	-0.131794
11715785_at	6.12888	6.21524	6.08426	6.03182	6.07658	5.95796	0.0282593	-0.0838351	0.0264883	-0.0218425	-0.0258236	0.021842	0.0509477	-0.075387
11715786_at	7.76841	7.69431	7.70308	7.62799	7.61028	7.61152	0.13493	-0.0229378	0.0039196	0.025425	0.0321007	-0.0039196	-0.0220385	-0.0510263
11715787_x_at	9.85905	9.98001	9.91762	10.2291	10.2143	10.228	-0.0635624	0.0958109	-0.0230026	0.062048	0.0230026	0.0756779	-0.0284576	-0.0429068
11715788_a_at	4.17295	3.88908	4.10924	4.19993	4.33215	4.41953	0.0210109	0.0242744	-0.0210109	0.0304422	-0.0502076	-0.0247116	0.0538707	-0.181212
11715789_a_at	2.91673	3.18672	3.15039	3.9133	3.51005	3.87898	-0.0291548	0.0984979	0.146566	-0.0305729	-0.0664926	-0.0514936	0.0291548	0.156736
11715790_a_at	10.4699	10.3912	10.4097	10.6841	10.6457	10.7069	-0.0479879	0.0941372	0.0171528	0.0556278	-0.000656128	-0.0334835	0.000656128	-0.0368786
11715791_at	10.764	10.7678	10.7579	10.6702	10.6757	10.6572	0.0092659	0.0355234	-0.0444651	-0.0143795	0.019186	0.0259418	-0.0759287	-0.0092659
11715792_a_at	7.71811	7.52443	7.58335	8.69346	8.58035	8.79895	0.0586514	-0.000182152	0.000182152	0.0254378	-0.0369768	0.0219827	-0.00859976	-0.0987434
11715793_a_at	2.62401	2.70598	2.26564	2.81965	2.62078	2.85114	0.0764968	-0.140275	0.0472503	-0.000370502	-0.0657225	0.000370502	-0.0215631	0.0424592
11715794_x_at	4.13794	4.39847	4.44464	4.44217	4.42877	4.35067	0.0495706	-0.105358	-0.0465999	0.0775351	-0.129766	0.0266957	0.0829205	-0.0266953
11715795_at	11.4118	11.3581	11.506	11.4229	11.4434	11.5174	0.0689087	0.208525	0.0411243	0.113259	-0.0897522	-0.0411243	-0.129748	-0.151284
11715796_s_at	2.40746	2.42582	2.44273	2.36412	2.27235	2.55195	0.0324628	-0.0297949	-0.111901	-0.00243759	0.0250769	0.00243759	-0.0337453	0.00704837
11715797_a_at	9.26462	9.2049	9.14717	8.6235	8.65359	8.62682	-0.0733328	0.114197	0.00302219	0.0231724	-0.0245275	0.0228262	-0.0355625	-0.00302219
11715798_x_at	10.5156	10.3994	10.4164	9.88995	9.91369	9.93062	-0.0776634	0.102777	0.00793362	0.0273733	-0.00134373	0.00134373	-0.0639982	-0.042613
11715799_s_at	9.47035	9.45243	9.40078	9.6897	9.72098	9.70872	0.00276089	0.043498	-0.00276089	-0.050684	-0.0280724	0.00763035	-0.013711	0.00690842
11715800_at	5.74683	5.80932	5.78469	5.94528	5.87871	6.05175	0.0351806	0.024364	0.0956984	-0.0243645	-0.0961146	-0.136483	0.0281301	-0.0271974
11715801_s_at	7.71675	7.65898	7.66476	7.99392	7.95248	8.10835	0.0590229	0.000371933	-0.0203991	0.039608	0.00312805	-0.000371933	-0.113184	-0.00819015
11715802_a_at	8.15336	8.09572	7.97108	8.37398	8.33	8.28592	0.0608892	0.0549812	-0.0388374	0.180996	-0.060524	0.00122166	-0.0942564	-0.00122166
11715803_a_at	9.2952	9.29329	9.4131	8.95396	8.92915	8.98649	-0.0761404	-0.00123215	-0.132887	-0.0576916	0.138347	0.151236	0.00123215	0.115804
11715804_s_at	8.16077	8.13558	8.17535	8.32039	8.24649	8.20644	0.0880213	0.161531	0.117033	0.00186682	-0.00186634	-0.0455165	-0.0235181	-0.096983
11715805_a_at	10.6743	10.6145	10.7163	10.6137	10.6176	10.6337	-0.00759697	0.129539	0.00759697	0.114723	-0.0296459	0.0204868	-0.0193911	-0.0462017
11715806_a_at	9.51277	9.50872	9.70607	9.16878	9.22139	9.31031	-0.0539913	0.0847845	-0.0867691	0.00341797	-0.00341797	0.0821104	-0.01719	0.107644
11715807_a_at	8.17183	8.22718	8.23604	7.46484	7.67731	7.64916	-0.0123329	0.0084157	-0.0826907	-0.0604157	0.159716	0.0845356	0.0412898	-0.00841618
11715808_a_at	8.92937	8.91823	8.88794	8.85156	8.91741	8.99884	-0.00317764	-0.0067215	-0.135531	-0.0547829	0.0512314	0.105737	0.0211744	0.00317764
11715809_a_at	9.68775	9.61879	9.70416	9.62921	9.6849	9.72653	0.0834446	0.114309	-0.0153828	0.12574	0.00880527	-0.00880527	-0.0372849	-0.0792275
11715810_a_at	10.1682	10.0579	10.1236	10.1341	10.0882	10.1651	-0.00559998	0.195903	0.00559998	0.0930595	-0.0296917	0.0360498	-0.0152636	-0.117145
11715811_s_at	6.53358	6.59495	6.35906	6.64069	6.44503	6.42939	-0.112109	-0.0846019	-0.00826597	-0.199588	0.00826597	0.105915	0.0204802	0.0456209
11715812_s_at	6.8986	6.72778	6.77144	7.11892	6.98676	7.07749	-0.0675745	0.00155592	-0.161982	-0.082037	-0.00155592	0.174893	0.145695	0.128073
11715813_at	6.26037	6.27737	6.11584	6.41525	6.52789	6.6172	-0.0216031	0.0216031	0.0238686	0.0722823	0.126286	-0.116543	-0.148077	-0.0991616
11715814_a_at	10.1977	10.1393	10.1541	10.0317	10.0959	10.0998	-0.0326366	-0.0239925	-0.140146	-0.0615425	0.0822182	0.133327	0.0631714	0.0239925
11715815_a_at	11.3628	11.3813	11.4108	10.9586	10.9412	10.9556	0.043951	0.0504742	-0.0146217	0.0205889	-0.0311203	0.0146217	-0.11644	-0.166504
11715816_at	7.08975	6.84701	7.05518	7.04232	7.14821	7.15109	0.125942	0.00119925	-0.121469	0.00929022	-0.0661216	0.0162325	-0.0228333	-0.00119972
11715817_at	8.81072	8.80311	8.85509	9.02949	9.01897	9.02297	0.0419188	0.0311241	-0.04704	0.00697136	0.0245981	-0.00697136	-0.0323324	-0.0840874
11715818_at	9.62614	9.6084	9.71182	9.6919	9.71122	9.74454	-0.00143909	0.00658894	-0.0904369	-0.0564928	-0.000976562	0.0272379	0.00234318	0.000976562
11715819_a_at	9.58002	9.59189	9.57208	9.50002	9.53608	9.54811	0.0246172	0.0293388	-0.0129976	-0.00187206	0.000987053	0.0384254	-0.0326414	-0.000987053
11715820_a_at	10.7346	10.671	10.7212	10.832	10.8423	10.9095	-0.0200987	0.0235024	-0.0643673	0.0167894	0.0148201	0.037631	-0.0148201	-0.0301342
11715821_a_at	9.49413	9.42423	9.46206	9.68697	9.75115	9.72136	0.0635052	-0.00618649	-0.0198746	0.0591908	0.0562849	0.00618649	-0.0159292	-0.0438776
11715822_s_at	9.07474	9.06003	9.11097	9.4294	9.48026	9.50559	0.00436783	0.168091	0.293584	0.0331154	-0.0701284	-0.0258493	-0.00436783	-0.103217
11715823_x_at	10.2724	10.2003	10.2295	10.6459	10.6098	10.7059	-0.0408659	0.274037	0.0841408	0.131432	-0.0524445	0.00183868	-0.00183868	-0.0716944
11715824_at	10.8235	10.7481	10.7893	10.7401	10.7328	10.8898	-0.062932	0.243731	0.0289145	0.0641003	0.00574875	-0.00574875	-0.149329	-0.0765419
11715825_a_at	11.6282	11.6275	11.7233	11.5988	11.5762	11.6398	0.0554781	0.136935	-0.000367165	0.0645409	-0.0500984	0.000367165	-0.0858726	-0.157011
11715826_x_at	9.12739	9.12776	9.068	9.00698	8.95459	9.04392	-0.0599394	-0.0886497	-0.198686	-0.128013	0.122755	0.249387	0.0599394	0.0910349
11715827_s_at	10.6889	10.6944	10.7129	10.7881	10.7561	10.831	0.0470533	0.0644674	0.00843143	0.0451612	-0.00843143	-0.0361137	-0.0507374	-0.058074
11715828_a_at	10.2613	10.1619	10.1543	10.1047	10.1462	10.2351	0.0823011	0.239462	0.0705214	0.145659	-0.122886	-0.0705214	-0.103909	-0.12536
11715829_at	10.1438	10.0069	10.1562	9.66854	9.65702	9.69392	-0.0197802	-0.00506115	-0.0458879	0.00506115	0.0429697	0.0841846	-0.00632381	0.0113955
11715830_s_at	11.5357	11.5583	11.5896	11.2272	11.2264	11.1846	-0.136888	0.0663347	0.000358582	-0.0191631	0.0172081	0.00665379	-0.000358582	-0.0399475
11715831_s_at	10.0964	10.0673	10.0367	10.4823	10.5029	10.4672	0.0106602	0.0375862	-0.0543718	0.0699577	-0.0106602	0.0130205	-0.0593138	-0.0551681
11715832_s_at	9.53165	9.5013	9.50211	9.88593	9.88132	9.841	-0.00414276	0.0744934	0.0218925	0.00414276	-0.127806	0.0235939	-0.0323067	-0.14191
11715833_a_at	10.1767	10.1636	10.2303	9.76585	9.79541	9.7199	-0.0205603	-0.0138836	0.00164318	0.0463152	0.0159426	0.0140018	-0.00164318	-0.162355
11715834_x_at	10.1477	10.0173	10.0723	9.76833	9.70529	9.7258	-0.0458899	0.0421639	-0.0185099	-0.0541325	0.00864887	0.101622	-0.00864887	0.0179319
11715835_a_at	10.9733	10.9291	11.0085	10.8084	10.8281	10.8475	-0.0386801	0.132869	0.0211868	0.0833426	-0.0211868	0.0417557	-0.0606413	-0.0876999
11715836_x_at	11.2039	11.1483	11.2806	11.0722	11.088	11.1352	0.00948811	0.121585	0.0153866	0.0279207	-0.0494843	-0.00948811	-0.11806	-0.155433
11715837_a_at	10.8392	10.7384	10.8534	10.7823	10.8284	10.9346	0.0440121	0.212919	0.0159531	0.12149	-0.0274811	-0.0159531	-0.0358067	-0.137623
11715838_a_at	9.13636	9.01673	9.12401	8.87247	8.78273	9.14159	-0.0309105	-0.0132818	0.0229559	-0.04245	0.0322762	0.137569	0.0132818	-0.0329199
11715839_a_at	7.01725	6.93102	6.97731	6.8028	6.87364	6.83245	-0.0428982	0.0110602	-0.00878668	0.00878668	0.0382795	-0.0869298	-0.0219455	0.0111189
11715840_s_at	10.4607	10.3483	10.3782	10.0508	9.95848	9.90522	-0.00918484	0.00918484	-0.0380268	0.0159178	-0.0373201	0.0569258	0.0340986	-0.0822573
11715841_at	5.71658	5.97061	5.39353	5.97615	5.86746	5.69968	0.150808	0.0105133	0.05233	-0.118943	-0.093792	-0.0976558	-0.000677109	0.000677109
11715842_a_at	8.57482	8.46634	8.59157	8.45738	8.35903	8.46624	-0.104756	-0.0244246	-0.0151758	0.0421486	0.0865431	0.0549269	-0.000174522	0.000174522
11715843_at	10.0439	10.0141	9.95307	10.3482	10.3654	10.3575	-0.185959	0.0183763	-0.105838	-0.0625277	0.010663	0.0412588	-0.010663	0.021903
11715844_s_at	9.83329	9.77678	9.79325	10.481	10.4326	10.5449	-0.00154209	0.143566	-0.00143051	0.0273628	0.00143051	0.085371	-0.0224476	-0.0325432
11715845_s_at	9.66338	9.66276	9.57634	10.4522	10.3382	10.4549	-0.0427885	-0.0142756	-0.118605	-0.0108032	0.109393	0.110228	0.0108032	0.0245934
11715846_at	4.24119	4.27431	4.32004	4.26947	4.06614	4.23873	0.0311809	-0.0737424	-0.00376892	-0.143155	-0.000457764	0.000457764	0.0897489	0.00320482
11715847_x_at	5.58763	5.58763	5.56667	5.63877	5.70442	5.783	-0.0136924	-0.0874314	0.0136924	-0.0684085	-0.0218143	0.0559683	0.0861397	0.245299
11715848_a_at	11.3485	11.3225	11.3106	11.2852	11.2924	11.2869	-0.000703812	0.000703812	-0.00918007	0.0150423	0.0318775	0.0876989	-0.0210361	-0.0281076
11715849_a_at	10.419	10.4053	10.4392	10.5611	10.5633	10.6212	0.0891953	0.126444	0.053441	0.0600548	-0.0905867	-0.053441	-0.122447	-0.126595
11715850_x_at	10.8504	10.8402	10.8227	11.1737	11.1634	11.2364	-0.211082	-0.193745	-0.278986	-0.221743	0.258357	0.274134	0.193745	0.233386
11715851_s_at	3.7177	3.80673	3.65347	3.66934	3.68341	3.51414	-0.0739016	-0.0376711	0.0398717	0.0376711	-0.10492	-0.0590053	0.0815659	0.11818
11715852_at	2.9576	2.94215	2.83592	2.78238	2.951	2.90031	0.0441685	-0.0167274	0.0117493	0.0866404	0.0304866	-0.097559	-0.100364	-0.0117493
11715853_a_at	4.99795	5.15922	5.15338	5.12028	4.91989	4.8456	0.0719128	0.00137186	-0.00137186	-0.00307322	-0.0692229	0.00137186	0.0116544	-0.0319757
11715854_at	5.30411	5.24455	4.91807	4.95287	5.0133	4.81387	0.00476074	-0.094924	0.0428934	-0.0359783	-0.0215259	-0.00476074	0.0162735	0.0603361
11715855_a_at	8.69217	8.64819	8.69111	8.56984	8.68545	8.6239	-0.273576	-0.09161	-0.102941	-0.169137	0.150911	0.09161	0.147474	0.177284
11715856_s_at	9.58034	9.55636	9.56727	9.54956	9.62708	9.62952	-0.107562	-0.0259428	-0.113432	-0.14882	0.118425	0.155117	0.0259428	0.0796652
11715857_a_at	10.2205	10.0369	10.1247	10.2218	10.2024	10.2425	-0.0326633	0.0838699	-0.0666933	-0.000750542	0.0597706	0.0448141	0.000750542	-0.069747
11715858_s_at	11.4455	11.3592	11.4546	11.4441	11.449	11.5255	-0.0324993	0.135059	0.0589981	-0.0262461	0.016592	0.0365934	-0.016592	-0.044857
11715859_at	8.08377	8.06722	8.086	7.90902	7.89697	7.98758	0.0727043	-0.0135603	-0.00466204	0.0624247	0.0172501	-0.0728302	0.00466251	-0.0319333
11715860_a_at	7.79615	7.72296	7.82791	7.33869	7.37036	7.49664	0.155576	0.021482	-0.0303555	0.147561	-0.021482	0.0429249	-0.0506706	-0.124552
11715861_a_at	9.22767	9.2635	9.25712	8.90815	8.83211	8.85408	-0.0461874	-0.0956898	-0.0663223	-0.0156193	0.0156193	0.0329123	0.0213947	0.0493202
11715862_x_at	8.21535	8.28198	8.26367	7.92452	7.98484	8.05721	-0.0846772	0.0139008	-0.257064	-0.0882053	0.0631967	0.0322008	-0.0139012	0.0226851
11715863_x_at	7.95011	8.01613	8.05912	8.17267	8.21867	8.22178	0.0751142	0.0236311	-0.195314	-0.0564175	0.0202594	0.00472259	-0.00472259	-0.0134964
11715864_a_at	10.1774	10.1025	10.1512	9.32565	9.42928	9.28193	-0.0612307	0.0941849	0.0193996	0.10052	-0.0293951	0.0735722	-0.0193996	-0.12601
11715865_a_at	10.7894	10.7446	10.7659	10.621	10.5891	10.7348	-0.0897341	-0.0156565	-0.13584	-0.0833235	0.0399923	0.09624	0.0156565	0.0246401
11715866_x_at	10.6959	10.6388	10.6505	10.5066	10.4883	10.622	-0.0910568	0.000108719	-0.146743	-0.0635776	0.0462236	0.108107	-0.000108719	0.014082
11715867_x_at	9.63395	9.63204	9.71009	9.57355	9.64348	9.6992	0.00423336	0.0626898	-0.0312023	0.0172634	0.0212059	-0.00423336	-0.0310087	-0.117165
11715868_a_at	7.79493	7.74303	7.72817	7.69872	7.54772	7.49271	0	0	0.0556393	-0.0975122	0.042038	0.141414	-0.0427151	-0.0527544
11715869_x_at	7.95888	7.93827	7.93973	7.75873	7.70027	7.67891	-0.00879192	0.00879192	-0.0722513	-0.106305	0.0802679	0.0538769	-0.0179071	0.0162878
11715870_a_at	10.3382	10.2343	10.3896	10.2976	10.3117	10.3228	-0.0968771	0.102441	-0.144709	-0.00940609	0.0866823	0.0824423	0.00940609	-0.0499344
11715871_a_at	5.94062	5.96657	5.91985	6.12089	6.15871	6.08511	-0.0469437	0.0118442	0.0423913	-0.0758085	-0.176838	0.0506535	-0.00410938	0.00410938
11715872_at	8.49381	8.4803	8.51948	8.38265	8.4301	8.39962	-0.0999737	-0.0605383	-0.0832577	-0.0898085	0.160852	0.0605383	0.167353	0.0784321
11715873_a_at	4.4894	4.5029	4.58668	4.5688	4.42995	4.24795	-0.0165358	-0.0530162	0.080152	0.0493975	0.0165358	-0.0252743	-0.108316	0.0972266
11715874_s_at	11.1791	11.0985	11.129	11.0564	11.0222	11.078	-0.0684729	0.0917015	-0.0528955	-0.0390997	0.0352268	0.0782461	0.0176048	-0.0176048
11715875_a_at	10.2361	10.2911	10.2691	10.3175	10.3133	10.4274	0.012351	0.0872517	0.00219917	0.0282536	-0.0137291	-0.00219917	-0.0854645	-0.0917215
11715876_at	11.1133	11.0669	11.1263	11.0143	11.0299	11.0198	0.121048	0.23158	0.118259	0.14698	-0.172487	-0.118259	-0.176966	-0.224866
11715877_s_at	11.621	11.6586	11.6625	11.5915	11.6243	11.5844	0.0439768	0.129856	0.0699272	0.0259247	-0.0708237	-0.0259247	-0.02808	-0.117007
11715878_a_at	8.222	8.13876	8.19272	7.94484	7.96149	7.91938	0.0924597	0.0760441	-0.0124288	0.0247569	-0.00540304	0.00540304	-0.00841856	-0.0127535
11715879_a_at	10.5767	10.5186	10.3838	10.2298	10.1904	10.2233	0.0391321	0.0710421	0.000905991	-0.000905991	-0.0420876	0.00481606	-0.0612278	-0.0101576
11715880_a_at	9.73453	9.64731	9.70993	8.81619	8.79232	8.86857	0.0173397	0.0685616	-0.0173397	0.0631018	-0.0256414	0.020113	-0.0921516	-0.154061
11715881_a_at	10.6718	10.5876	10.6079	10.5186	10.4432	10.484	0.00402737	-0.0153484	-0.0542774	-0.00402737	0.0331669	0.0998917	0.00480938	-0.0278025
11715882_s_at	11.0906	11.0351	11.1192	10.9678	10.9675	11.0125	-0.0324278	0.0626516	-0.023634	-0.00969696	0.0556107	0.0666618	0.00969696	-0.0283556
11715883_x_at	10.886	10.9155	10.8713	10.8044	10.784	10.8463	-0.0054369	0.00203514	-0.0595894	0.00891113	0.0834761	0.100895	-0.00203514	-0.0131559
11715884_a_at	10.0443	10.0385	10.0134	9.7539	9.70027	9.75753	0.0892906	0.0328407	-0.0391846	0.0645905	0.0281372	-0.0281372	-0.106215	-0.1075
11715885_at	8.94241	8.88172	8.95024	9.01288	9.1144	9.10182	0.0202131	-0.040349	-0.124432	0.0157795	0.0390215	0.102316	-0.0157795	-0.0311232
11715886_at	5.35378	5.02592	5.27558	5.54284	5.64073	5.71866	0.0541673	0.0823402	0.0157084	0.125941	-0.256137	-0.161464	-0.0759196	-0.0157084
11715887_s_at	6.39827	6.39452	6.56754	6.68448	6.78173	6.98214	0.000438213	-0.108929	0.0326624	-0.000438213	-0.0845394	0.00641775	0.0552182	-0.0653563
11715888_s_at	7.55038	7.56812	7.50883	8.19205	8.16657	8.27293	0.0325203	0.127645	-0.0325203	0.0514765	-0.061655	0.0636416	-0.106169	-0.055295
11715889_a_at	11.0756	11.0194	11.0185	10.7279	10.7887	10.7033	-0.104414	0.0341244	-0.0737896	-0.0639925	0.139133	0.0580483	0.0458689	-0.0341244
11715890_x_at	10.7348	10.6918	10.7745	10.4232	10.4412	10.5009	-0.0773373	0.0633087	-0.0959291	-0.0211639	0.0211639	0.0787468	0.049448	-0.0387287
11715891_at	2.91643	3.13056	2.94475	2.97919	2.79805	2.95324	0.00993156	0.147706	0.106749	-0.0107021	0.0448437	-0.152112	-0.0411999	-0.0099318
11715892_a_at	9.15124	9.17933	9.21836	9.31869	9.33624	9.33898	-0.0985661	0.0378418	-0.0565968	0.0626249	-0.0155773	0.0616779	0.0155773	-0.0446186
11715893_s_at	5.04273	5.25138	5.01413	4.96107	4.8709	4.97274	0.00587845	-0.0934906	-0.0617466	0.00226212	0.0998549	0.040607	-0.00226212	-0.0719871
11715894_x_at	10.5902	10.5436	10.6093	10.5248	10.5152	10.5795	0.00679874	0.118877	-0.00203514	0.049777	-0.0250015	-0.0322027	-0.0543804	0.00203514
11715895_at	3.5463	3.42485	3.26407	5.04602	4.92126	5.32583	0.069315	0.156213	-0.117307	0.0322905	0.034184	-0.0322905	-0.0611296	-0.127566
11715896_s_at	4.95914	4.74304	4.98838	6.49976	6.4852	6.56944	-0.0145802	0.0297246	0.00920725	-0.110739	-0.0706139	-0.00920725	0.0494351	0.128424
11715897_at	9.06759	8.98645	9.06712	10.5639	10.5451	10.5999	-0.0858135	0.0398178	-0.0444756	-0.0621777	0.0552416	0.122575	0.0217667	-0.0217667
11715898_a_at	8.68703	8.64874	8.61029	8.92408	8.95031	8.97853	0.0405369	0.0583668	-0.0480938	0.0264797	-0.0662518	0.0239496	-0.0242739	-0.0239496
11715899_a_at	8.77009	8.60412	8.80742	8.31498	8.34704	8.42407	-0.187279	0.0645313	0.0629787	-0.0230808	0.0590115	-0.0315418	0.0230808	-0.0559654
11715900_a_at	8.19454	8.23374	8.28209	8.05167	8.11907	8.14083	-0.00275898	-0.0663767	-0.178608	-0.00365734	0.0430594	0.102388	0.0392885	0.00275898
11715901_a_at	10.4463	10.3842	10.414	10.2806	10.3534	10.3281	-0.0734024	0.084774	-0.0450878	0.0496063	0.0397205	0.00710011	-0.00710011	-0.0552301
11715902_a_at	9.12836	9.08782	9.14161	9.03364	9.12593	9.07916	0.0149403	0.0644903	0.0492134	0.0540333	-0.0750771	-0.0149403	-0.251675	-0.119555
11715903_at	11.8405	11.9014	11.9086	11.971	11.9619	11.964	0.101666	0.205003	0.135839	0.169677	-0.101666	-0.142638	-0.162246	-0.153933
11715904_s_at	8.78051	8.7635	8.89366	8.64964	8.68228	8.67682	0.128366	0.106458	0.0427961	0.139423	-0.124172	-0.0565453	-0.135877	-0.0427961
11715905_x_at	9.49299	9.39286	9.56364	9.41275	9.48971	9.54484	0.142296	0.151945	0.0968275	0.135647	-0.126794	-0.0968275	-0.166214	-0.161984
11715906_a_at	9.95417	9.90852	9.98812	9.75777	9.73964	9.80924	0.0568466	0.0282574	-0.0584908	-0.0330086	0.0767164	0.115809	-0.0282574	-0.0884571
11715907_s_at	10.7713	10.8068	10.8078	10.6021	10.628	10.6473	0.00234795	0.0148163	-0.00935364	-0.0289726	0.0537643	0.0845871	-0.00234795	-0.0466022
11715908_at	8.12185	8.07536	8.09027	8.09855	8.09657	8.11296	-0.206825	0.061018	-0.0255718	-0.110716	0.00596094	-0.00596094	0.0701852	0.0342016
11715909_s_at	7.51053	7.50669	7.49631	7.50967	7.49654	7.52424	-0.349704	0.223669	0.000340939	0.0315742	0.0649691	-0.000340939	-0.0152698	-0.0187287
11715910_a_at	8.63693	8.49691	8.57345	8.52875	8.50664	8.59909	0.0379925	0.00642395	-0.0456324	-0.0528526	0.114666	0.0751057	-0.00642395	-0.0207329
11715911_at	6.72785	6.70438	6.62425	7.34721	7.28419	7.41325	-0.0375285	-0.0414476	-0.116104	-0.0468707	0.129206	0.0375285	0.0969405	0.0595126
11715912_at	5.31893	5.35615	5.31841	5.40002	5.49113	5.25391	0.0202413	-0.134035	-0.0202413	-0.0537648	-0.0241265	0.0636573	0.18045	0.101044
11715913_s_at	4.88257	5.15015	5.19875	5.11384	4.99584	5.01925	0.153339	-0.00714779	0.00714779	-0.153389	-0.0421515	0.0323524	0.022469	-0.0477366
11715914_at	4.83239	4.94951	4.94458	4.99443	5.13604	5.06293	0.189619	-0.0478339	-0.00278139	0.00278187	-0.0954995	-0.209479	0.0382361	0.0383711
11715915_a_at	10.1458	10.0415	10.0545	10.2937	10.2216	10.2536	0.190078	0.228461	0.0755939	0.144036	-0.123231	-0.0755939	-0.246693	-0.198983
11715916_a_at	12.1105	12.2297	12.1791	12.2169	12.2519	12.1655	0.0805626	0.168604	0.120041	0.10989	-0.0805635	-0.105591	-0.106584	-0.107354
11715917_a_at	11.7549	11.7735	11.879	11.7824	11.8089	11.7793	-0.20022	0.0068264	0.024415	-0.0227861	0.0061264	-0.0061264	0.0800486	-0.0403748
11715918_s_at	4.48259	4.56166	4.71001	4.57527	4.6971	4.83456	-0.0154204	-0.155147	-0.0516467	-0.139175	0.275375	0.031795	0.10108	0.0154204
11715919_a_at	10.1632	10.1561	10.2145	10.0352	10.0063	10.0637	-0.0174847	0.00134468	-0.123035	0.0256386	-0.00134468	0.118984	0.0189562	-0.0400763
11715920_a_at	9.16763	9.04591	9.13532	9.78641	9.74554	9.8141	-0.0346613	-0.064023	-0.122751	-0.0298452	0.0992813	0.16913	0.0518827	0.0298452
11715921_a_at	10.4153	10.4082	10.3364	10.3308	10.2264	10.2378	-0.000192642	-0.0014267	-0.041934	-0.00877666	0.0662975	0.0862589	0.000192642	0.0212088
11715922_x_at	10.4219	10.3662	10.3543	10.2549	10.2686	10.2716	-0.00294018	0.0222683	-0.123607	-0.0318375	0.0770454	0.124172	0.00294018	-0.0224609
11715923_a_at	9.31413	9.23435	9.2563	9.28327	9.36201	9.38139	0.0103321	0.056653	-0.0103321	-0.0374384	0.0299826	0.0797939	-0.0520382	-0.0862312
11715924_a_at	8.60031	8.51938	8.60017	8.28994	8.33118	8.23381	-0.0457849	0.0801268	0.0215626	0.0297384	-0.0215626	0.051301	-0.0498714	-0.0531607
11715925_a_at	10.4192	10.3446	10.4127	10.0426	9.99764	10.045	-0.0686255	0.0382595	0.0309181	-0.0354996	-0.0199995	-0.0182495	0.0318298	0.0182495
11715926_s_at	10.9729	10.9504	10.9458	10.8327	10.8246	10.8798	0.0870705	0.111547	0.027113	0.102298	-0.071352	-0.027113	-0.0541143	-0.134528
11715927_x_at	8.65411	8.81394	8.71092	8.47295	8.58214	8.49501	-0.0107117	-0.0810528	-0.000829697	0.0150833	0.020977	0.00904274	0.000829697	-0.00618744
11715928_a_at	7.18573	7.3437	7.19533	7.18573	7.08246	7.0993	-0.0496378	-0.091712	0.00474644	0.0177145	0.000387192	-0.000387192	0.025547	-0.0723696
11715929_x_at	6.96852	7.06035	7.01976	6.87563	7.01744	6.87006	0.000192642	-0.0184526	0.00858498	-0.0850096	-0.0872555	0.0519762	0.0338688	-0.000192642
11715930_at	9.01847	8.95991	9.02056	9.88436	9.89884	9.91896	0.14612	0.142145	-0.0605831	0.0754986	-0.0463238	0.00963593	-0.00963593	-0.0664186
11715931_s_at	10.743	10.631	10.6829	10.8421	10.7428	10.966	-0.0391598	0.0662918	-0.0327263	0.0268784	0.0422201	0.0602331	-0.0561047	-0.0268784
11715932_s_at	12.471	12.4602	12.4669	12.4111	12.4446	12.4312	0.0470476	0.15262	0.112737	0.119794	-0.0757313	-0.0470476	-0.0912857	-0.111642
11715933_a_at	9.07166	8.98641	9.08188	8.44846	8.44193	8.44039	0.0668097	0.11617	-0.0961103	-0.00146008	-0.00414944	0.0222464	-0.0318861	0.00146008
11715934_s_at	6.27036	6.38336	6.55218	6.14287	6.14696	6.03605	-0.00774431	0.0615206	-0.0500088	0.0237436	-0.0153151	-0.0249076	0.00774431	0.0378809
11715935_a_at	6.86698	6.95196	6.80711	6.78685	6.76399	6.86121	-0.011651	-0.134509	0.0202165	-0.0167499	-0.0206656	0.0500364	0.011651	0.101055
11715936_x_at	6.83799	6.72771	6.86163	6.81435	6.86139	6.83799	-0.0446434	-0.160499	-0.0555196	0.0313454	-0.0100927	0.0169206	0.0100923	0.0266991
11715937_a_at	9.23323	9.04902	9.28682	8.94864	8.9371	9.06415	-0.0100212	0.219584	0.00645256	0.0927515	-0.0360451	0.0330849	-0.00645256	-0.0974731
11715938_x_at	11.2118	11.1843	11.2658	11.0865	11.0399	11.0832	-0.0152149	0.0772457	0.0549479	0.0140953	0.00115585	-0.00115585	-0.0420895	-0.0305538
11715939_a_at	9.50455	9.47354	9.74302	9.38784	9.4387	9.43665	0.0356722	0.103048	-0.0306711	0.077755	-0.00740242	0.00180054	-0.00180054	-0.0760126
11715940_s_at	11.5774	11.5824	11.5849	11.4837	11.4664	11.4629	-0.0231276	0.0293751	-0.0180817	0.0256529	0.00876522	0.0267696	-0.00876522	-0.0263968
11715941_s_at	4.81471	4.70668	4.64514	4.68311	4.50251	4.40795	-0.057488	-0.0236182	0.0131521	0.007761	-0.00648975	0.0490389	0.00649023	-0.0457468
11715942_a_at	3.20821	3.13541	2.97133	3.11336	2.91603	3.07467	0.127089	0	-0.0449257	0	-0.0158539	0.0227408	-0.0365233	0.129075
11715943_x_at	12.3695	12.3061	12.3377	12.2596	12.2852	12.2629	-0.0907011	0.0979271	-0.0429926	-0.00357246	0.0711231	0.0885506	0.00357246	-0.0245295
11715944_at	8.67627	8.6041	8.71026	9.28234	9.33049	9.32758	-0.00457859	-0.058404	-0.159744	-0.145898	0.0730247	0.140965	0.0969953	0.00457859
11715945_a_at	8.2175	8.22778	8.345	7.45226	7.42532	7.45226	0.0524497	-0.00237179	0.00237179	-0.032176	0.0436239	-0.00374842	0.0767732	-0.154017
11715946_a_at	9.61862	9.51196	9.58056	8.70947	8.71943	8.76073	0.0515347	0.116365	0.014122	-0.003685	-0.091177	0.003685	-0.0867414	-0.0681772
11715947_a_at	6.87093	6.75548	6.77843	6.94654	6.9136	6.86308	0.0279694	-0.23966	-0.007761	-0.0810385	0.007761	0.104826	0.0374742	-0.0695524
11715948_at	6.39635	6.21244	6.44513	6.06332	6.20918	6.07411	-0.099967	0.0537348	-0.0537348	-0.314863	0.0747127	-0.0632863	0.110578	0.121287
11715949_s_at	7.36532	7.42052	7.32227	7.23289	7.23374	7.206	0.0480375	0.100187	-0.0525746	-0.0226235	0.0631642	0.0133204	-0.01332	-0.0747728
11715950_a_at	7.42698	7.64731	7.34101	7.54184	7.50535	7.14576	0.0403461	-0.208283	-0.00969267	0.00969267	0.0522785	-0.0136013	0.0750837	-0.027607
11715951_s_at	6.41941	6.26434	6.2871	6.26685	6.27608	6.12746	-0.0942969	0.0538063	-0.146874	-0.0036211	0.00362158	0.216691	0.0946789	-0.0242724
11715952_a_at	8.55875	8.64088	8.62521	8.60931	8.70493	8.81336	-0.0157328	0.0777359	-0.0385828	-0.0820732	-0.0106087	0.0276423	0.0106087	0.0187511
11715953_a_at	7.30598	7.29964	7.37206	7.41363	7.53304	7.47837	0.136539	-0.0583801	0.101197	0.148905	0.0128951	-0.0356684	-0.0128946	-0.0893693
11715954_a_at	8.92412	8.88006	8.95725	8.70189	8.66666	8.72148	-0.00030899	0.0148664	-0.113998	0.0185905	0.0417528	0.00030899	-0.0101581	-0.110983
11715955_a_at	9.88234	9.78836	9.89508	9.4088	9.38727	9.50237	-0.0330458	-0.0239334	0.011445	0.0144758	0.0341845	0.0234232	-0.011445	-0.0573406
11715956_s_at	9.41645	9.38909	9.4775	8.94365	8.96646	9.07245	-0.131825	0.0265923	-0.112136	-0.0172558	0.0338707	0.073144	0.0172558	-0.0404468
11715957_s_at	9.26675	9.19977	9.34796	8.80972	8.95977	8.99818	0.0631456	0.170636	-0.0653	0.065259	-0.000116348	0.000116348	-0.0521049	-0.117632
11715958_s_at	11.9735	11.9864	12.0968	11.9066	11.9463	11.9145	-0.0708237	0.122813	-0.00809479	0.0350714	0.024559	-0.00464249	0.00464153	-0.0557747
11715959_a_at	9.25122	9.19182	9.34962	8.92352	8.94655	8.88202	-0.0112591	0.0512342	-0.0139751	-0.010582	0.0108004	0.0796108	0.000452042	-0.000452042
11715960_x_at	8.43009	8.37275	8.34593	8.32034	8.18205	8.22435	0.0220099	0.118012	-0.0219498	-0.0973415	-0.00709248	0.00709248	0.0928059	-0.0966902
11715961_a_at	10.0364	10.0155	10.0483	9.71285	9.70866	9.82047	0.0441504	0.120513	0.0312738	-0.0186186	-0.0486126	0.0186186	-0.0680628	-0.0391836
11715962_at	7.07175	6.98863	6.9158	7.32145	7.38065	7.32862	0.047338	0.0193343	0.0862226	-0.00920916	-0.00463247	-0.0859623	-0.0328145	0.00463247
11715963_a_at	5.80732	5.58879	5.77401	5.71579	5.72324	5.83511	-0.255593	-0.0699778	-0.134104	0.0660329	0.184231	0.0846119	0.0074563	-0.0074563
11715964_x_at	6.44695	6.24801	6.53049	6.2619	6.3313	6.43479	-0.128301	0.0301166	-0.0504694	0.00858831	-0.0396886	0.0657439	-0.00858831	0.0274372
11715965_at	4.42244	4.52036	4.40407	4.34794	4.4324	4.50741	0.00261831	-0.00229931	0.0276566	-0.0108709	0.0477414	-0.0583663	0.00229979	-0.130115
11715966_s_at	10.8927	10.8148	10.9041	10.4965	10.5174	10.5318	0.0358543	0.0261612	-0.0927572	-0.0188856	0.00122738	0.0401688	-0.00122738	-0.114047
11715967_a_at	12.0151	11.9785	11.9159	11.8438	11.8485	11.8744	-0.126535	-0.023962	-0.000182152	-0.0321331	0.0152264	0.0473356	0.000182152	0.0241423
11715968_s_at	11.4783	11.4492	11.445	11.2782	11.3281	11.2786	-0.0258408	0.0312901	-0.123129	0.0477362	0.0258408	0.0572548	-0.0407791	-0.0514851
11715969_a_at	9.856	9.84685	9.861	9.92764	9.92097	9.92741	-0.0792217	0.100994	-0.060607	0.0541325	0.037118	0.0453348	-0.037118	-0.0544977
11715970_a_at	10.7365	10.7327	10.7282	10.7215	10.7325	10.7487	-0.00563717	0.104238	-0.0267706	0.0332689	0.0540075	0.00563717	-0.0293961	-0.0658455
11715971_a_at	10.8103	10.7901	10.8075	10.7219	10.6756	10.7167	-0.10638	0.0229263	-0.0689106	-0.00681496	0.0818558	0.140842	0.00681496	-0.0110369
11715972_at	2.97578	3.15071	2.98138	3.07047	3.17044	3.00921	0.00676203	-0.00676203	0.0336847	0.0153346	-0.0183544	0.0357442	-0.0192065	-0.0110955
11715973_a_at	7.29569	7.36287	7.16386	7.13379	7.1385	7.16806	-0.00214815	-0.0909047	0.0384865	0.00868893	-0.00732613	-0.0172701	0.00214815	0.0696139
11715974_x_at	7.67902	7.72737	7.66883	7.56945	7.59752	7.58063	-0.0969634	0.000842571	-0.0355272	-0.000842094	-0.0256324	0.0835986	0.0233922	0.0576682
11715975_a_at	8.25549	8.2281	8.26229	8.13996	8.21546	8.222	-0.0138235	-0.0153918	-0.107574	-0.0271492	0.0338488	0.0469599	0.0138235	0.0276175
11715976_a_at	6.74661	6.79287	6.78528	6.68927	6.72	6.74541	0.00605536	-0.017602	-0.0096879	-0.0596538	-0.00160837	0.112254	0.00160837	0.0208979
11715977_a_at	6.88973	6.93419	6.85218	6.71292	6.67386	6.74069	-0.0443749	0.0155773	-0.0155773	-0.06636	0.115373	0.0735354	0.0206666	-0.107577
11715978_a_at	10.8281	10.8403	10.8464	11.185	11.1391	11.2216	-0.327391	-0.17216	-0.333931	-0.240717	0.264323	0.309369	0.233905	0.17216
11715979_x_at	9.56209	9.57967	9.65497	9.52727	9.57214	9.53293	-0.0723028	0.127587	-0.0374279	0.02005	-0.02005	0.0727234	0.0665417	-0.0319986
11715980_at	8.85606	8.81162	8.83717	8.94	8.91177	9.01392	-0.00603294	-0.0180511	0.00603294	-0.0396681	0.10666	0.0395985	0.0309105	-0.0270576
11715981_a_at	7.69436	7.64321	7.6665	7.61573	7.64183	7.70168	-0.0888219	0.0216966	-0.122643	-0.0216961	0.0297608	0.221943	0.0313249	-0.144336
11715982_a_at	9.00749	8.99293	8.97744	8.57407	8.54344	8.52371	0.0601702	-0.0359955	-0.0642901	0.0371475	0.00839233	0.025301	-0.00839233	-0.0110435
11715983_a_at	10.0784	10.0129	10.0458	10.4706	10.4263	10.443	0.0239687	0.0550318	0.0127621	0.0610056	-0.0163479	-0.0241051	-0.0659332	-0.0127621
11715984_s_at	9.68104	9.59065	9.67209	9.91126	9.96457	10.0011	-0.0623169	0.0965643	0.00409794	0.0505266	0.00539494	-0.00409794	-0.0531397	-0.151973
11715985_x_at	3.03094	3.129	3.06831	3.09605	3.02029	3.12555	0.172427	0.0421872	0.06637	-0.0746093	-0.0572991	-0.0243859	0.0243859	-0.0918708
11715986_s_at	8.06725	8.14713	8.08597	7.93223	7.98	7.96725	-0.197757	-0.119514	-0.197398	-0.234248	0.123018	0.234264	0.18244	0.119515
11715987_a_at	4.1278	4.4888	4.20812	4.05563	4.17042	4.03017	0.0777826	0.0364456	-0.00564527	-0.163532	-0.124036	-0.0423884	0.00564527	0.0938077
11715988_x_at	9.72105	9.6725	9.67062	9.35773	9.38411	9.40209	-0.0134983	0.0674648	0.0212307	0.00223255	-0.00223255	0.00477791	-0.0903702	-0.0809937
11715989_a_at	10.6306	10.605	10.5698	10.6511	10.7228	10.6853	-0.0118723	0.0378056	-0.0325813	0.00437069	0.0169086	0.0730343	-0.0355577	-0.00437069
11715990_s_at	10.6032	10.5461	10.4492	10.9087	10.9769	10.9306	-0.0812473	0.025238	-0.0612516	-0.0113325	0.0382328	0.0455599	0.0113325	-0.0257254
11715991_a_at	8.63749	8.58475	8.477	9.14385	9.13933	9.22504	0.114258	0.0784683	-0.00409317	0.17277	0.00409317	-0.107313	-0.127116	-0.241646
11715992_s_at	8.67588	8.62282	8.56661	9.17014	9.14785	9.22788	0.0471849	0.00637436	-0.0534077	0	-0.0894022	0	0.051506	-0.0508013
11715993_s_at	9.90074	9.87158	9.87177	9.81886	9.8258	9.83619	0.0391312	0.000828743	-0.0432634	0.0506344	-0.0355539	0.0281277	-0.000828743	-0.0692596
11715994_x_at	4.32061	4.32003	4.28099	4.14543	4.35553	4.52037	-0.368476	-0.341885	-0.314406	-0.191551	0.382685	0.289114	0.234615	0.191551
11715995_at	10.3436	10.2943	10.3087	10.3377	10.3571	10.377	-0.0299826	0.0825939	-0.0611219	0.0227766	-0.0133724	0.0836124	-0.00325584	0.00325584
11715996_a_at	10.485	10.4761	10.4602	10.228	10.214	10.2308	0.0234365	0.0512905	-0.0189047	0.00552177	0.010458	-0.00552177	-0.0249453	-0.0890026
11715997_a_at	11.3515	11.3393	11.36	11.2348	11.2636	11.2912	0.0643768	0.109786	-0.00337887	0.11032	-0.00204945	0.00204945	-0.0834618	-0.0190678
11715998_s_at	9.62747	9.54563	9.58452	9.922	9.96433	9.95019	-0.0119648	-0.0740976	-0.057972	-0.0579872	0.0232029	0.0617838	0.0216131	0.0119648
11715999_a_at	6.79341	6.55157	6.67107	6.95869	7.02548	6.94426	0.0128016	-0.0917344	-0.130174	0.0637135	0.0435972	-0.0128016	0.190761	-0.130174
11716000_a_at	5.35298	5.09638	5.16644	6.24208	6.05643	6.22797	-0.103256	-0.0437408	0.0720067	0.00332451	0.0585017	-0.188167	0.0624876	-0.00332451
11716001_at	6.01175	6.07886	5.84476	6.60889	6.43033	6.50522	0.00818157	0.132733	0.116604	-0.00818157	-0.0808582	-0.0351672	-0.0316491	0.0240302
11716002_at	9.30866	9.25545	9.27024	9.93956	9.93795	10.0312	0.0448923	0.156291	0.0635815	0.0970116	-0.0448923	-0.102593	-0.13112	-0.100391
11716003_a_at	6.87421	6.55433	6.56643	7.66324	7.62641	7.76096	0.273629	0.285235	0.12037	0.0934434	-0.187465	-0.0934439	-0.293813	-0.250422
11716004_at	6.60001	6.61279	6.61176	7.29777	7.31636	7.47844	0.122572	0.148691	0.139655	0.256086	-0.122572	-0.163141	-0.253709	-0.139373
11716005_a_at	7.04137	6.85518	6.94218	7.31715	7.31994	7.38643	0.264742	0.169045	0.0646458	0.199827	-0.330526	-0.147645	-0.0646462	-0.32484
11716006_a_at	5.84132	6.12746	6.04137	6.1581	6.19505	6.32034	0.105116	-0.0699601	-0.0186148	0.159969	0.0186148	0.0301113	-0.0920501	-0.117954
11716007_a_at	9.50731	9.47871	9.4591	9.64834	9.55922	9.70861	0.0891132	-0.00529957	-0.0493317	0.00529957	0.0722361	0.0776377	-0.0133524	-0.00599289
11716008_x_at	9.77524	9.68915	9.71404	9.82736	9.81668	9.88878	0.0222359	-0.0222359	-0.048048	-0.0513239	0.0279789	0.0624409	0.0461187	-0.0436144
11716009_a_at	9.46438	9.38569	9.48227	9.31892	9.39106	9.48423	0.116888	0.136059	0.00469303	0.0700769	-0.0285492	-0.00469303	-0.0306387	-0.107286
11716010_s_at	11.5526	11.5553	11.582	11.6346	11.5902	11.6976	-0.106157	0.111169	-0.0155764	0.0220671	0.0155764	0.0723734	-0.0448084	-0.0596819
11716011_a_at	7.6497	7.53746	7.63286	7.60399	7.51413	7.57363	0.0461741	0.147927	0.0330572	-0.00805283	-0.0389729	0.00805283	-0.0538497	-0.0616021
11716012_at	8.53951	8.42924	8.51347	8.72367	8.75621	8.80717	0.0360823	0.119971	0.0178518	0.0941763	-0.0178518	-0.0279875	-0.0252318	-0.0511413
11716013_s_at	10.9729	10.9206	10.9385	11.0889	10.9823	11.0361	0.00685978	0.056344	-0.0228577	0.020174	-0.0127726	0.0557804	-0.0107288	-0.00685978
11716014_a_at	2.94021	3.01506	3.1664	2.98153	3.01901	2.9041	0.247247	-0.187687	0.00498009	-0.00498009	0.234921	0.0631576	-0.0465403	-0.0163112
11716015_a_at	11.285	11.2016	11.3042	11.4113	11.4451	11.457	0.120812	0.271478	0.10712	0.214694	-0.10712	-0.112817	-0.198189	-0.196045
11716016_at	3.60584	3.73764	3.3801	3.36136	3.61561	3.53154	0.016355	-0.0647678	-0.0372658	0.0582294	0.0269632	-0.026021	0.076262	-0.016355
11716017_at	2.31852	2.51407	2.57994	2.56872	2.62587	2.69912	0.0423481	-0.0980813	-0.0614691	0.0563567	0.00826192	-0.0652933	-0.00826216	0.0569489
11716018_s_at	7.98332	7.91417	7.83296	8.49256	8.66238	8.62342	-0.09935	-0.0833764	-0.172722	-0.16183	0.206897	0.190113	0.135745	0.0833769
11716019_at	7.89064	7.74571	7.8471	8.26914	8.34082	8.47421	-0.250803	-0.000982761	-0.254168	-0.0620346	0.215754	0.25202	0.264521	0.000982285
11716020_s_at	7.36562	7.23978	7.45805	6.66111	6.57232	6.58734	-0.0692711	-0.228788	-0.245788	-0.082973	0.268916	0.443752	0.324232	0.0692711
11716021_x_at	7.83335	7.83759	7.84635	7.33467	7.31064	7.18555	-0.17384	-0.129224	-0.170438	-0.0401754	0.0846157	0.132486	0.0401754	0.132031
11716022_at	5.65735	5.56089	5.6367	5.56163	5.76605	5.9198	-0.0193481	0.00990629	-0.109737	-0.128477	0.0219913	0.102819	-0.00990629	0.0996695
11716023_s_at	6.48206	6.5431	6.47421	6.46687	6.4852	6.4385	0.0111403	0.112111	-0.0111403	-0.114777	-0.110665	0.070684	-0.0807424	0.149209
11716024_a_at	6.92681	6.8307	6.98745	8.52506	8.37836	8.53967	-0.027566	0.00641775	-0.088119	-0.0903778	0.0150352	0.147181	-0.00641775	0.086895
11716025_a_at	7.90911	7.9073	7.8882	8.76618	8.73865	8.82404	-0.0254383	-0.0188694	-0.0145035	0.010705	0.062849	0.0792131	-0.010705	0.0199614
11716026_s_at	9.90653	9.89188	10.0494	9.88886	9.95845	9.92513	0.081233	0.188763	0.12232	0.120025	-0.081233	-0.0903902	-0.138431	-0.223595
11716027_at	8.29202	8.20578	8.30113	8.71746	8.73603	8.72913	0.218971	0.305883	-0.0399776	0.152256	0.00165319	-0.00165319	-0.0464835	-0.138581
11716028_x_at	7.88536	7.82055	7.90957	8.38526	8.40905	8.33547	0.172462	0.136518	0.00078249	0.156034	-0.00078249	-0.117516	-0.0807567	-0.121508
11716029_a_at	11.9863	12.061	12.0208	11.7704	11.8021	11.7925	-0.0108767	0.0540619	-0.0158977	0.00753498	-3.8147e-06	0.0146332	4.76837e-06	-0.0451403
11716030_x_at	11.6761	11.7024	11.6465	11.3117	11.369	11.3934	-0.00816822	0.0679321	-0.0434713	0.00816822	0.0195818	0.0743647	-0.023984	-0.00890636
11716031_s_at	8.46959	8.5115	8.34224	9.66578	9.59759	9.63103	-0.00597572	0.105703	-0.0191994	0.0558939	0.0660572	-0.00259876	-0.0115776	0.00259876
11716032_s_at	7.88407	7.94877	8.01596	8.36592	8.4391	8.35373	-0.0277524	0.021296	-0.0305386	0.0408082	0.132946	0.0775866	-0.0212965	-0.0606647
11716033_at	5.54246	5.69995	5.56033	5.46312	5.67603	5.47509	-0.00717592	-0.00358868	0.00235701	0.000859737	-0.000859737	-0.0860419	0.0386581	0.0335512
11716034_a_at	2.58766	2.61468	2.51014	2.43181	2.59899	2.55053	-0.569114	-0.536502	-0.523367	-0.496498	0.589764	0.496498	0.661039	0.661039
11716035_at	3.95972	4.09166	3.86141	4.03269	4.04091	3.71576	-0.487001	-0.344407	-0.16021	-0.529017	0.487853	0.450029	0.16021	0.172359
11716036_x_at	2.93309	3.03133	2.84794	3.06699	2.89729	2.68913	-0.305762	-0.601274	-0.524385	-0.56747	0.518793	0.331828	0.39576	0.305762
11716037_x_at	8.29583	8.19129	8.25382	7.81014	7.76617	7.74959	0.0264187	-0.0608368	-0.068748	-0.0685248	0.145215	0.123417	0.0441198	-0.0264187
11716038_s_at	6.31549	6.49762	6.44055	6.12472	6.1941	6.23051	0.0280781	0.00920916	-0.00636148	-0.0319705	0.00582314	-0.0739832	-0.00582314	0.00703526
11716039_a_at	10.2533	10.1968	10.1945	10.2405	10.192	10.2879	-0.00486374	0.00486374	-0.0295801	0.0254354	0.0100403	0.0232496	-0.119293	-0.0675726
11716040_a_at	13.4777	13.4505	13.4544	13.467	13.4561	13.4558	-0.0172749	0.00220871	-0.0524206	-0.0337372	0.0561256	0.0998831	-0.00220871	0.0523863
11716041_a_at	10.207	10.2342	10.303	10.2243	10.2426	10.2492	0.0453615	0.23647	0.111566	0.101724	-0.0734081	-0.0453615	-0.0600214	-0.0674753
11716042_x_at	10.4091	10.3918	10.4525	10.4448	10.4427	10.4736	-0.00177002	0.142071	0.00530624	0.0769453	-0.0772352	0.00177002	-0.0932808	-0.197266
11716043_a_at	6.25384	6.20373	6.24117	6.20843	6.08451	6.21149	0.125018	0.00717115	-0.00717115	0.30378	-0.126903	-0.0773067	-0.175616	0.0672641
11716044_a_at	9.67445	9.6763	9.67469	9.77389	9.74261	9.85627	0.0212173	-0.00159645	0.0109415	-0.0228748	0.00969124	0.00159645	-0.0643559	-0.0169172
11716045_s_at	10.6104	10.6406	10.5897	10.6821	10.6726	10.7299	-0.00485134	0.155439	0.0297241	0.0212078	-0.0931082	0.00485134	-0.0219202	-0.0873537
11716046_a_at	8.35378	8.35796	8.38915	8.47108	8.52481	8.63347	-0.0106192	-0.0262799	0.0106196	-0.0989747	0.0575151	0.0216808	0.0179481	-0.103417
11716047_a_at	9.444	9.41501	9.41606	8.83833	8.90469	8.97319	-0.0295601	-0.123908	-0.123307	-0.0617895	0.0295601	0.0333567	0.0636921	0.0352211
11716048_at	8.59541	8.46803	8.5453	9.20641	9.09596	9.37852	-0.0834002	-0.0553479	-0.118429	0.00655079	0.0482202	-0.00655031	0.0662508	0.0654139
11716049_a_at	5.32528	5.31922	5.28854	5.87697	5.64898	6.00256	0.00999069	-0.174212	0.0119948	-0.0255904	-0.00999069	-0.0784411	0.1166	0.0629916
11716050_at	7.27322	7.21545	7.20188	6.94384	6.76213	6.95505	-0.00470972	0.0352507	0.0261345	-0.00815821	-0.0637741	-0.0313711	0.00470972	0.00965214
11716051_at	8.82907	8.63645	8.75758	9.00387	8.95969	9.0733	-0.0768914	-0.0299683	-0.0887475	0.0531268	0.0480337	0.0566025	0.0299683	-0.0560331
11716052_s_at	10.1539	10.0879	10.0646	10.3355	10.384	10.415	0.0129385	0.0532589	-0.0689135	-0.00138855	-0.015131	0.104709	-0.0155592	0.00138855
11716053_a_at	8.81326	8.72233	8.85805	8.3801	8.44959	8.54827	0.0378695	0.0278435	-0.0134263	0.073534	0.0134258	-0.0156617	-0.0504651	-0.141263
11716054_at	6.93975	6.81529	6.87348	7.20039	7.06104	7.11805	-0.0365114	-0.0582256	0.0121398	0.0633612	0.0746436	-0.0121398	-0.0190344	0.0257792
11716055_s_at	10.6504	10.4992	10.5908	10.9147	10.9738	10.9443	-0.117391	0.115073	-0.039113	0.011466	0.0544558	0.150592	-0.011466	-0.122962
11716056_a_at	5.53628	5.58408	5.7198	5.83755	6.09382	5.95531	0.112061	0.00039959	-0.00039959	0.0255098	-0.00570345	-0.00133753	-0.0381298	0.132548
11716057_a_at	4.48754	4.43864	4.39605	4.74487	4.56856	4.52539	0.126448	0.00867844	-0.0112472	0.00594282	-0.0492539	-0.0619116	0.0269394	-0.00594282
11716058_a_at	10.1241	10.1151	10.1163	10.0789	10.0985	10.0943	0.0229511	0.170996	-0.0229511	0.0599489	-0.0829868	0.0248089	-0.0854912	-0.0407381
11716059_x_at	9.98074	9.94517	9.99032	9.90169	9.91127	9.97217	0.00230026	0.0541763	-0.0336037	0.0397444	-0.00230026	0.0315676	-0.0331612	-0.0620708
11716060_at	10.9052	10.906	10.8948	10.6633	10.6814	10.7121	-0.0743465	0.0732517	-0.0177345	0.0222454	0.0177345	0.0378275	-0.0822382	-0.0423365
11716061_a_at	9.84458	9.78961	9.84951	9.49408	9.54153	9.51948	-0.116549	-0.027669	-0.172468	-0.122713	0.027669	0.142331	0.0836687	0.0280943
11716062_a_at	8.01816	7.90225	8.02501	8.67879	8.67761	8.86705	-0.0177674	-0.0994048	-0.0804334	0.0177674	0.096076	0.0837917	0.22342	-0.0407901
11716063_at	9.24283	9.22203	9.19957	9.82975	9.84897	10.0458	-0.211473	-0.0190048	-0.0854502	-0.0478468	0.120035	0.0190048	0.0843611	0.0732956
11716064_a_at	8.82492	8.86185	8.77897	9.31534	9.27384	9.36573	-0.0688972	-0.138692	-0.140203	-0.163651	0.0688972	0.172612	0.11433	0.102832
11716065_at	8.5174	8.53301	8.54078	8.80764	8.84618	8.79826	-0.0623474	-0.0188875	-0.170822	-0.0583301	0.0772872	0.149057	0.10373	0.0188875
11716066_x_at	8.66286	8.70189	8.66328	9.04372	9.00365	8.99938	-0.0767984	-0.0890169	-0.271817	-0.1172	0.0873461	0.127595	0.206135	0.0767984
11716067_at	5.56584	5.60367	5.58527	5.60918	5.5786	5.40548	-0.000453472	-0.0723	-0.0239797	0.000453472	0.0737433	0.0261097	0.0668592	-0.0133243
11716068_a_at	4.17123	4.43013	4.30572	4.42093	4.339	4.47062	-0.000455856	-0.0638657	-0.0310678	-0.112998	0.0169163	0.0182791	0.000455856	0.00290871
11716069_at	8.36141	8.34985	8.29938	10.0378	10.0454	10.0401	0.0411701	0.0255337	0.017911	0.0526009	-0.0430326	-0.017911	-0.0580874	-0.0446796
11716070_a_at	7.36391	7.17346	7.2473	8.73687	8.73362	8.75694	0.0479174	0.181746	-0.00282669	0.0167618	-0.0410995	-0.0857306	0.00282669	-0.0645447
11716071_s_at	10.0111	9.97864	9.92278	10.4083	10.4397	10.4327	-0.128904	0.00564671	-0.119243	-0.0788651	0.0680342	0.115634	0.095067	-0.00564671
11716072_s_at	9.81181	9.75349	9.81596	9.79901	9.73213	9.85784	0.0167274	0.00262547	-0.0276937	0.0704527	-0.0297022	-0.0434275	0.000348091	-0.000348091
11716073_a_at	9.17073	9.13226	9.13615	9.03153	9.08976	9.09162	0.0625896	-0.0582533	0.00779152	0.0143075	-0.0608335	0.0605402	-0.007792	-0.019165
11716074_x_at	8.68616	8.5202	8.68649	9.19486	9.36049	9.34741	-0.206895	0.0449181	0.0492325	-0.0807095	-0.0219021	0.068017	0.0219021	-0.0767736
11716075_a_at	11.0402	10.9427	11.0357	10.6618	10.6552	10.6752	0.0206804	0.00582218	-0.114738	-0.00582218	0.0393772	0.0919428	-0.056222	-0.042057
11716076_at	10.9724	10.8268	10.9498	10.5549	10.6121	10.6747	-0.078989	0.0865049	-0.0629854	0.0412884	0.0513411	0.0277348	-0.0277348	-0.0606823
11716077_x_at	10.9611	10.8392	10.9816	10.5796	10.6249	10.6584	-0.0180607	0.149209	-0.0467672	0.00772381	0.0597391	0.102225	-0.0332212	-0.00772381
11716078_a_at	8.50477	8.49631	8.52756	8.57017	8.59133	8.55432	-0.0779572	0.0167408	-0.117756	-0.0167408	0.0886345	0.0617685	0.0533323	-0.0331364
11716079_a_at	6.47991	6.63561	6.54423	6.63503	6.67157	6.49801	-0.137472	-0.101148	-0.00101471	-0.0242138	0.0606489	0.00101471	0.122846	0.101284
11716080_a_at	4.87254	4.91576	4.70941	4.67005	4.63154	4.6331	0.0672464	-0.096015	0.0383225	-0.0383225	-0.0960069	-0.0768857	0.194597	0.0861411
11716081_a_at	9.08993	9.06045	8.96112	8.58716	8.55348	8.49358	0.106809	-0.0050993	0.0458822	0.0050993	-0.0208607	-0.00731659	0.0157433	-0.0511122
11716082_s_at	9.2432	9.29502	9.17102	8.9543	8.96827	8.88319	0.0251226	0.114936	0.0502024	0.104496	-0.131564	-0.16654	-0.0251226	-0.165261
11716083_a_at	11.1768	11.0837	11.1307	10.776	10.7746	10.855	0.0609713	0.169122	0.0428753	0.144855	-0.13208	-0.0428753	-0.173258	-0.176626
11716084_at	11.0853	11.0868	11.0731	11.0752	11.1233	11.1496	-0.0150728	0.113321	-0.029048	0.0150728	0.104742	0.0995188	-0.0320787	-0.019537
11716085_at	8.77899	8.71624	8.79253	8.76365	8.84075	8.80613	0.265339	0.246984	0.0857677	0.21052	-0.211767	-0.0857677	-0.244432	-0.241241
11716086_a_at	7.3272	7.01181	7.34177	6.80803	6.72685	6.46158	-0.0227222	0.0227222	0.0597296	0.0310574	-0.100297	-0.0825167	0.0517087	-0.0264106
11716087_s_at	8.65743	8.64711	8.63853	8.36458	8.45904	8.43076	0.0134153	0.089469	-0.0223627	-0.0195007	0.0171089	0.081358	-0.0134153	-0.0275154
11716088_s_at	9.54704	9.55128	9.58794	9.51573	9.53676	9.54223	-0.0368595	0.110737	0.0397949	0.000959396	-0.0343189	0.0252466	-0.000959396	-0.174284
11716089_x_at	9.45262	9.34859	9.41716	9.41921	9.39205	9.50436	-0.0215011	0.0896978	-0.0105543	0.0105543	-0.0210638	0.096796	0.0623674	-0.0314274
11716090_a_at	3.11204	3.2368	3.04479	3.21019	3.07021	2.89317	0.0481067	-0.171453	0.131321	0.116705	-0.0446024	-0.0657339	0.0446024	-0.0468102
11716091_x_at	3.25067	3.68773	3.32328	3.48868	3.37051	3.15095	0.00101519	-0.057744	0.00965595	-0.00101519	-0.0119481	-0.107107	0.0207567	0.077014
11716092_x_at	9.61417	9.6139	9.65627	10.0667	10.0065	9.97613	-0.00308323	0.1816	0.00308323	0.0779657	-0.0147724	0.0395145	-0.0286951	-0.0448723
11716093_a_at	11.1422	11.1233	11.165	10.5555	10.5791	10.7009	-0.0930138	0.00686455	-0.114423	-0.00686455	0.07271	0.0389156	0.0235929	-0.0829105
11716094_a_at	9.7316	9.57575	9.69189	8.98657	9.02778	9.16546	0.0910511	0.0962515	0.0723972	0.135274	-0.0723968	-0.141094	-0.18026	-0.269175
11716095_s_at	10.6492	10.625	10.7038	10.0167	9.9429	10.1654	-0.164822	0.00713158	-0.13695	-0.0833283	0.0490856	0.0661707	0.0300875	-0.00713158
11716096_a_at	7.2332	7.11302	7.2268	6.79329	6.92767	7.02756	-0.0128331	-0.158134	0.0685983	-0.0110149	0.114428	0.0110149	-0.0424328	0.0362067
11716097_a_at	8.94862	8.85066	8.98547	8.46845	8.67029	8.65867	-0.195277	0.165066	0.0355387	-0.0973415	0.020854	-0.0131826	-0.016284	0.0131826
11716098_a_at	8.34592	8.16934	8.35841	7.86946	7.85566	8.0888	-0.0445805	0.0986967	-0.042203	-0.0906143	0.0713611	0.1296	0.0422034	-0.0535283
11716099_s_at	8.51011	8.43793	8.53237	8.18463	8.19562	8.242	-0.0938978	0.0153341	-0.133614	0.148992	0.0247869	0.0707502	-0.0153341	-0.0523157
11716100_a_at	10.461	10.4557	10.4151	10.3405	10.3399	10.3422	0.0186396	0.0525885	0.0250778	0.0900068	-0.0186396	-0.040082	-0.0716124	-0.120039
11716101_s_at	11.0648	11.0286	11.0736	10.9776	10.9414	10.8331	-0.0594044	0.189008	0.0688267	0.0731382	-0.0090332	-0.0632572	0.0090332	-0.0517445
11716102_x_at	9.95905	9.92093	9.91909	9.76189	9.73481	9.67045	-0.0710821	0.136679	0.00747204	0.0195837	-0.00379276	0.00379276	-0.0311308	-0.0942907
11716103_a_at	11.8843	11.8694	11.9043	11.9271	11.9609	11.9317	0.0520039	0.200881	0.0644817	0.0887165	-0.0694132	-0.0520048	-0.120061	-0.114977
11716104_a_at	8.35979	8.31488	8.39563	8.58564	8.59155	8.63468	-0.00123501	-0.019659	0.00123501	-0.0534563	0.125298	0.0724068	0.075161	-0.00381565
11716105_a_at	8.93127	8.84408	8.90516	9.14328	9.18356	9.33727	-0.086236	0.0024786	-0.0012188	-0.0484352	0.0012188	0.0948648	0.0947838	-0.0135813
11716106_x_at	10.0936	10.0995	10.1184	10.0514	10.0398	10.0745	0.0289907	0.226258	0.107013	0.164617	-0.0840244	-0.0289907	-0.131641	-0.114322
11716107_a_at	10.4425	10.3903	10.341	10.4401	10.3649	10.3541	0.0338783	0.101734	0.0352659	0.0453615	-0.0586596	-0.0338783	-0.110696	-0.0789957
11716108_a_at	7.98852	7.91942	7.96385	8.18211	8.18789	8.19431	0.146708	0.056953	-0.0350041	0.052537	-0.0361443	0.0350041	-0.0404344	-0.051157
11716109_a_at	3.29048	3.11372	3.43529	3.42245	3.41453	3.48081	0.236272	-0.0467076	0.340604	-0.0528874	-0.297441	0.00928402	-0.00928402	0.216938
11716110_s_at	3.40987	3.73808	3.25949	3.44401	3.50657	3.31718	-0.0256462	-0.208773	0.0523267	-0.00640154	0.201258	0.00640154	0.121827	-0.160209
11716111_x_at	3.27418	3.36552	3.35436	3.33509	3.38571	3.26357	0.00300837	-0.218394	-0.00300837	-0.188123	-0.0380788	0.0833983	0.0134926	0.0077095
11716112_at	4.81493	4.92785	5.10539	4.90462	4.95538	4.70773	0.0939455	-0.00709438	0.0435476	0.24718	0.00709486	-0.147231	-0.112917	-0.0305648
11716113_a_at	8.91069	8.80307	8.81964	8.51881	8.52176	8.55526	-0.0146694	0.0811443	0.00524902	-0.00744534	-0.0731001	0.0465336	0.0177555	-0.00524902
11716114_x_at	8.39027	8.37379	8.39264	8.46795	8.32794	8.53587	0.00216675	-0.0705061	-0.00373268	-0.0127525	-0.00216675	0.0938129	0.0279875	0.0204802
11716115_s_at	6.99701	7.04842	7.08484	6.78685	6.86937	6.90122	-0.00180006	-0.0588407	-0.200093	-0.00512218	0.083415	0.0824609	0.0861573	0.00179958
11716116_at	11.8193	11.7348	11.7726	11.7421	11.6677	11.7342	0.0432444	0.104259	0.0113239	0.0409451	-0.0806084	-0.0113249	-0.112503	-0.0797644
11716117_at	10.8324	10.82	10.8568	10.927	10.9413	10.9647	-0.00303745	-0.00904083	-0.107151	0.00699043	0.0407972	0.0986757	-0.0101328	0.00303745
11716118_a_at	12.0008	11.9758	11.9924	12.052	12.042	12.0862	-0.099083	0.0932102	-0.0199261	-0.0229702	0.0448084	0.0910835	0.0199261	-0.0214882
11716119_x_at	11.1791	11.1727	11.1951	11.3007	11.2993	11.3329	-0.101102	0.00344849	-0.0708733	-0.00344849	0.0241127	0.039753	0.0118084	-0.0336847
11716120_a_at	7.75121	7.70276	7.65157	7.88419	7.94399	7.91426	0.00731945	-0.0417061	-0.0725079	-0.0208769	-0.00731945	0.0593014	0.0669765	0.0429726
11716121_s_at	10.4421	10.348	10.4298	10.485	10.4435	10.4721	-0.00754261	0.0764189	0.00971413	0.00754261	-0.0283937	0.0334139	-0.0650215	-0.0916843
11716122_s_at	7.57	7.36286	7.4523	7.38529	7.35244	7.37445	-0.0038991	0.102764	0.00389957	0.169499	-0.0413008	0.0499187	-0.0373507	-0.0602403
11716123_a_at	7.50723	7.39897	7.3883	8.15652	8.152	8.21607	0.197251	0.162118	-0.0120783	0.231519	-0.0865908	0.0120788	-0.146912	-0.101554
11716124_a_at	8.49685	8.48638	8.57115	9.29247	9.31932	9.35351	0.083849	0.112224	0.0400896	0.0480728	-0.0728846	-0.075841	-0.0400896	-0.134784
11716125_a_at	8.07256	8.24635	8.0539	8.16481	8.04696	8.15113	-0.0824642	0.0357285	-0.0312643	-0.0399132	0.020649	0.0574131	-0.020649	0.0394011
11716126_x_at	9.22079	9.25758	9.16325	9.2803	9.22712	9.34955	0.0134029	0.0122738	0.0134029	-0.0600805	-0.00383663	0.00383663	-0.097785	-0.0443115
11716127_a_at	8.12025	7.96916	8.16514	7.56924	7.71129	7.6337	0.0134234	0.196471	0.153043	0.27338	-0.151607	-0.141545	-0.0134234	-0.225884
11716128_at	7.89424	7.81224	7.8149	8.5142	8.43081	8.67246	-0.0247812	0.0947161	-0.12456	-0.101182	0.0218067	0.108301	-0.0218067	0.0740881
11716129_at	8.15466	8.13596	8.14832	9.01487	9.04369	9.21872	-0.0773945	-0.115864	-0.0654087	-0.0505524	0.102287	0.0505524	0.0549774	0.0566101
11716130_a_at	4.97305	4.53936	5.11233	4.997	5.14826	5.35344	-0.0833752	0.00979853	-0.109647	-0.0678232	0.199015	0.115817	0.128228	-0.00979853
11716131_s_at	6.76168	6.73737	6.88498	6.90792	6.95364	7.08411	0.079504	-0.0127201	-0.179229	-0.10271	-0.00191879	0.00191879	0.0838423	0.193886
11716132_a_at	8.44665	8.48427	8.47184	8.59212	8.5976	8.68602	-0.0590067	-0.0259523	0.00825214	-0.0639877	-0.00825214	0.0679703	0.0427532	0.162932
11716133_a_at	7.71645	7.5651	7.73867	7.28618	7.13702	7.15834	0.0640707	-0.00235844	-0.0295148	0.00235844	0.013411	-0.029243	0.152442	-0.0731525
11716134_a_at	9.2524	9.08755	9.26347	8.43967	8.44419	8.53249	0.0178509	0.0610046	-0.0326996	-0.0214844	0.0494909	-0.00959301	0.00959301	-0.157606
11716135_a_at	8.40338	8.30865	8.36139	7.6889	7.80632	7.91084	-0.104493	0.0118294	-0.0351133	-0.0253396	0.070642	0.116551	-0.0118289	0.0407705
11716136_s_at	8.26063	8.18181	8.33009	8.88882	8.97643	8.90766	-0.178221	-0.124955	-0.236996	-0.179996	0.199791	0.15421	0.284952	0.124955
11716137_a_at	8.98833	8.97248	9.00246	9.64071	9.78685	9.66657	-0.107695	0.110098	-0.0117035	-0.0497456	0.00448513	0.00594902	0.106376	-0.00448513
11716138_a_at	7.74738	7.73301	7.85955	8.46271	8.46796	8.34785	-0.040597	0.00745535	-0.0783553	-0.00745583	-0.030581	0.104178	0.0573854	0.0140386
11716139_s_at	11.2145	11.1184	11.1328	11.4813	11.4574	11.5583	-0.138423	0.072875	-0.129789	-0.0681458	0.0217638	0.103805	-0.0217638	0.0313654
11716140_x_at	11.1819	11.1696	11.1805	11.5324	11.4823	11.5649	-0.0327845	-0.0309629	-0.117476	-0.0384979	0.0419188	0.0657263	0.0309629	0.0643196
11716141_a_at	8.45821	8.44396	8.43202	8.28414	8.33304	8.32307	-0.0973005	-0.0115051	-0.0263257	0.0104146	0.0576506	0.087532	-0.00658369	0.00658321
11716142_x_at	8.84015	8.77361	8.8738	8.7425	8.78058	8.76284	-0.031291	-0.0178757	-0.0189285	-0.0695457	0.0266924	0.0598488	0.0178757	0.0282583
11716143_a_at	9.63414	9.47104	9.52754	9.33727	9.38419	9.47194	0.00221252	-0.00366116	-0.0653706	0.0156574	0.0167494	0.115112	-0.00221252	-0.0525074
11716144_a_at	7.14144	7.11464	7.06262	7.17578	7.15816	7.0763	0.00939751	0.0537272	-0.103139	-0.0293021	-0.129419	0.0149422	-0.00939751	0.133551
11716145_a_at	10.5088	10.5065	10.533	10.2965	10.2716	10.2874	0.0395603	0.13591	0.0515013	0.0770569	-0.0395603	-0.0545254	-0.0888081	-0.0662537
11716146_x_at	3.45567	3.46861	3.64547	3.71342	3.46506	3.48018	0.0572615	0.0291843	-0.240547	-0.0291843	-0.162687	-0.149326	0.27545	0.12085
11716147_s_at	8.71759	8.58101	8.68729	7.62091	7.71355	7.70542	-0.000976086	0.0256028	-0.0311804	-0.0176697	0.0939789	0.000986576	0.000975609	-0.0138769
11716148_a_at	7.64851	7.38993	7.41457	7.62269	7.64885	7.67529	-0.0214791	0.0214791	-0.0467262	-0.0622954	-0.0396285	0.151277	0.0235577	0.0388365
11716149_a_at	8.48483	8.50288	8.44331	8.34357	8.50739	8.58274	-0.275194	-0.219232	-0.351877	-0.237553	0.243547	0.233375	0.219233	0.235308
11716150_a_at	8.27552	8.21555	8.32232	8.15892	8.23764	8.30352	-0.159817	-0.236355	-0.2325	-0.260847	0.345377	0.426405	0.354519	0.159817
11716151_a_at	9.3036	9.28496	9.27615	9.27399	9.36598	9.32188	-0.285604	-0.257875	-0.370401	-0.275181	0.30561	0.450517	0.257875	0.264407
11716152_s_at	10.8271	10.7621	10.7721	10.7962	10.8229	10.8461	-0.0112514	0.0534096	0.00881672	0.0571671	0.00324917	-0.00324917	-0.0386944	-0.0872774
11716153_a_at	10.698	10.6972	10.6621	10.3809	10.263	10.4312	0.0564947	0.077898	-0.0417299	0.0520372	-0.0100718	0.0100718	-0.16504	-0.12711
11716154_x_at	7.56079	7.66235	7.58948	7.64043	7.54648	7.42794	0.0544415	-0.0331116	0.0191555	-0.0504427	-0.0959206	-0.00588417	0.00588417	0.0186024
11716155_s_at	6.74537	6.7501	6.74711	8.2858	8.12074	8.25953	-0.032093	-0.0437727	-0.0627203	-0.0361905	0.0320935	0.0481997	0.038332	0.0656743
11716156_a_at	4.24184	4.16815	4.22632	4.40275	4.64544	4.60014	-0.132422	-0.0324535	0.0407224	-0.055181	0.0685196	0.0233755	0.148122	-0.0233755
11716157_at	8.21471	8.29102	8.23106	8.24366	8.25157	8.1606	0.00330353	-0.0847626	0.00572586	-0.00457668	0.0571022	-0.00330353	-0.0378132	0.0314503
11716158_a_at	8.76277	8.83161	8.76464	8.85454	8.86919	8.78843	0.102822	0.0772934	-0.0325928	0.00157166	-0.0205879	-0.00896358	0.0440016	-0.00157166
11716159_a_at	5.54582	5.54572	5.42593	5.39029	5.49899	5.41797	0.137515	0.0424252	0.00426674	-0.0681539	-0.160572	-0.0464482	-0.00426722	0.0331206
11716160_at	3.37648	3.87046	3.51111	3.83574	3.56001	3.4215	0.00799322	0.000219345	-0.0387483	-0.0536904	-0.000219345	0.0853834	-0.0760617	0.0405812
11716161_s_at	5.09564	5.04973	4.86921	5.03383	5.03568	4.82349	-0.299998	-0.0146408	0.0323863	0.14372	0.0146403	-0.0430317	0.151406	-0.120197
11716162_at	3.57093	3.84339	3.63444	3.75251	3.62203	3.79608	0.0138164	-0.143636	-0.0138164	-0.029387	0.0493398	-0.0532012	0.0524435	0.117985
11716163_s_at	10.054	9.99931	10.0576	9.83327	10.0199	10.0331	-0.00391197	0.0906124	0.0101843	0.00391197	0.020133	-0.0805559	-0.0413876	-0.174185
11716164_x_at	9.61661	9.5845	9.59503	9.63591	9.63103	9.61792	0.0346289	0.0970802	-0.0346289	0.0546265	-0.0437422	0.0886021	-0.040596	-0.138608
11716165_a_at	10.3923	10.2511	10.4122	11.107	11.1536	11.1585	-0.181217	0.00286484	-0.152052	-0.0835018	0.0985699	0.121285	0.104184	-0.00286484
11716166_x_at	11.129	11.11	11.1537	10.9629	10.9711	10.9736	0.0148497	0.143244	0.0197744	0.034008	-0.0222216	-0.0148497	-0.123866	-0.082943
11716167_a_at	3.17635	3.3452	3.18228	3.37677	3.20011	3.2105	0.103448	-0.0893445	0.0275202	-0.0521145	0.0139728	-0.150436	-0.0139728	0.201123
11716168_s_at	8.92977	8.89672	8.99908	7.38971	7.45482	7.35244	0.110668	0.00352859	-0.0177727	0.0140038	-0.00352859	-0.0202055	0.0281935	-0.107128
11716169_at	7.79038	7.87374	7.7671	8.27628	8.30796	8.34298	0.00805187	-0.00805187	-0.0948219	0.0149093	0.158535	0.122113	-0.0732002	-0.0604558
11716170_at	6.28744	6.33891	6.41362	6.37103	6.24478	6.25962	-0.00701475	0.00701523	-0.186931	-0.0290093	-0.0396261	0.114695	0.121669	0.0986686
11716171_s_at	9.79588	9.81521	9.78498	9.81868	9.82152	9.70288	0.0197315	0.0872831	-0.0749474	0.0373211	-0.0154657	0.0154657	-0.0688648	-0.0740099
11716172_at	8.50056	8.52269	8.59464	8.43979	8.43255	8.49956	0.0110226	0.0588989	-0.0577917	-0.00330734	0.00330734	-0.00385475	0.0403328	-0.0231991
11716173_a_at	10.6262	10.5616	10.6232	10.454	10.4985	10.4914	-0.0347385	0.0706129	-0.0405169	0.0525713	0.0364237	0.0294504	-0.0294504	-0.0780315
11716174_s_at	11.7347	11.7404	11.8133	11.798	11.7905	11.8133	-0.0527973	0.0543165	-0.0461044	0.00582027	0.0805035	0.0782728	-0.00582027	-0.0312023
11716175_x_at	11.9314	11.9039	11.9306	11.9574	11.9504	11.983	-0.0345869	-0.00196838	-0.0583124	0.0105696	0.0422363	0.0675077	0.00196838	-0.055604
11716176_s_at	7.41166	7.32514	7.29941	7.83402	7.86653	7.82327	0.0555472	0.248581	0.0846224	0.312305	-0.0555472	-0.0851746	-0.0778689	-0.0888977
11716177_a_at	9.58255	9.53966	9.59041	9.24286	9.253	9.29574	-0.248049	0.16958	-0.0216885	0.0216885	0.0328026	0.0482082	-0.0989742	-0.0588398
11716178_s_at	10.1898	10.1454	10.1484	9.16789	9.19126	9.31374	-0.0730324	-0.00180817	-0.0922575	0.0139265	0.0712318	0.122787	0.00180817	-0.0349064
11716179_at	7.73172	7.57044	7.76764	6.80548	6.76269	6.91731	0.0109591	-0.0556049	-0.115436	-0.07511	0.0605583	0.103843	0.125603	-0.0109591
11716180_at	9.85311	9.73933	9.82032	10.0312	10.0497	10.0887	-0.169148	0.0302305	-0.0976391	-0.0302305	0.059618	0.0655508	0.127852	-0.0313339
11716181_x_at	8.05234	8.15862	8.11163	8.20577	8.16078	8.22498	-0.00666618	-0.180681	-0.154498	0.020854	0.0487881	-0.010807	0.00666618	0.046279
11716182_s_at	7.82179	7.686	7.77863	7.56562	7.53983	7.54117	-0.0354853	0.24228	0.0395732	0.0442467	-0.135883	-0.0575337	0.0354848	-0.0666714
11716183_a_at	7.4612	7.15572	7.2678	7.01202	7.03636	7.1956	-0.109394	-0.00851107	-0.188555	-0.027895	0.0190492	0.00851154	0.13205	0.00876522
11716184_s_at	7.8001	7.53415	7.67043	7.46541	7.43732	7.61953	0.0438638	0.00153828	-0.0751462	-0.0325088	-0.00153875	0.0438638	0.0544114	-0.0785136
11716185_a_at	6.94089	6.69301	7.07274	6.71319	6.51503	6.7585	0.0381169	0.397427	-0.0884051	0.0371037	-0.0371041	0.0405774	-0.230843	-0.194434
11716186_s_at	10.2498	10.2553	10.2289	10.0542	10.0254	10.0695	-0.0294991	-0.00112915	-0.098485	0.00381279	0.112074	0.106027	0.00112915	-0.00504017
11716187_a_at	4.76948	4.75356	4.71036	4.52016	4.58713	4.62983	-0.00789738	-0.211111	-0.0449638	0.0309191	0.0587378	0.00789738	0.137858	-0.0154972
11716188_s_at	10.9955	10.9532	10.9675	10.801	10.8082	10.8978	-0.0135412	0.0783176	-0.00494289	0.00494289	0.111933	0.0647402	-0.00751686	-0.00690365
11716189_x_at	11.1525	11.1309	11.1326	11.0422	11.0406	11.0295	-0.0481787	0.0466795	-0.0551443	0.0119705	0.0680418	0.0430288	-0.0119705	-0.0249996
11716190_a_at	7.91214	7.81582	7.81914	8.04366	8.01513	8.08349	0.00445604	0.226971	0.0257421	0.0436873	-0.00445652	-0.014462	-0.0571032	-0.0204592
11716191_at	8.25861	8.18309	8.21275	8.47322	8.40932	8.58915	9.67979e-05	0.213024	0.151664	0.181664	-9.67979e-05	-0.0921292	-0.0908794	-0.109082
11716192_a_at	7.72882	7.46453	7.65679	7.79552	7.841	7.85852	-0.0337544	0.151469	0.0666404	0.0158644	0.0764737	-0.0158639	-0.0869617	-0.135785
11716193_s_at	9.24862	9.17532	9.26284	9.383	9.41807	9.3462	0.0946999	0.0923424	-0.0176878	0.0480566	0.00235748	-0.0287113	-0.00235748	-0.105211
11716194_a_at	7.43862	7.14498	7.36416	7.47209	7.28934	7.54736	0.182107	0.23162	0.0172844	0.175736	-0.0271993	-0.0420165	-0.0172844	-0.107207
11716195_a_at	10.2239	10.158	10.0837	9.83826	10.0203	10.028	-0.509576	-0.406969	-0.585915	-0.408473	0.523195	0.525494	0.433287	0.406969
11716196_x_at	11.2744	11.2703	11.0991	11.067	11.1222	11.1	-0.541917	-0.42899	-0.524859	-0.567405	0.502927	0.503144	0.42899	0.431426
11716197_a_at	7.08403	7.06605	7.00464	6.647	6.63306	6.76198	0.0147214	0.0166674	0.0675521	-0.0400138	-0.0388422	-0.0147209	0.0498581	-0.0687575
11716198_a_at	6.28699	6.28284	6.36067	6.31857	6.23686	6.30677	-0.0436783	0.00520706	-0.00520706	-0.0351191	0.198894	0.10327	0.0822706	-0.0945616
11716199_x_at	7.12324	7.12459	7.02233	7.06203	7.06981	7.10553	0.000778675	0.107642	-0.0592127	-0.0108032	-0.0122528	0.040638	0.0444179	-0.000778675
11716200_s_at	9.15084	9.23734	9.23901	9.16121	9.1596	9.06587	-0.0859594	0.146606	0.0413518	0.0234513	-0.101894	0.0208988	-0.0208988	-0.154026
11716201_x_at	8.47113	8.36961	8.48812	8.50061	8.48416	8.58059	0.031415	-0.162328	-0.0298395	-0.022593	0.0396643	0.0667486	0.0225935	-0.064961
11716202_a_at	9.38622	9.30207	9.42999	8.98125	8.98845	9.12118	-0.106851	-0.104747	-0.124546	-0.10622	0.156342	0.22836	0.104747	0.125542
11716203_a_at	2.58924	2.55145	2.48259	2.62083	2.47407	2.74955	0.00720453	-0.0653803	-0.00720453	-0.096133	0.0657172	0.031141	-0.0216131	0.0626779
11716204_a_at	8.74981	8.85462	8.88087	8.90522	8.92117	8.95356	0.0395226	0.0693946	0.0252647	-0.0226288	-0.0122528	-0.060833	-0.0272217	0.0122523
11716205_a_at	10.9583	10.8474	10.9315	10.5793	10.5692	10.5724	-0.154792	0.0705423	-0.040267	-0.0497551	0.040267	0.108347	0.0532141	-0.0448217
11716206_a_at	10.6895	10.5294	10.5649	10.7524	10.7094	10.8707	0.0571756	0.13312	0.0177212	0.0440254	-0.0439777	-0.0177212	-0.141644	-0.222631
11716207_s_at	10.1141	10.0513	10.1112	10.3118	10.3186	10.3687	-0.00508976	0.161674	-0.104832	0.00508976	0.0184908	0.0685778	-0.103352	-0.0978327
11716208_s_at	7.30169	7.23901	7.32452	7.37267	7.33204	7.39048	-0.278875	0.33077	0.127052	0.181241	-0.105945	-0.0375795	-0.000977516	0.000977516
11716209_a_at	10.2812	10.2705	10.3366	10.0412	10.0699	10.1411	-0.042799	0.0132914	-0.119966	-0.0577755	0.100343	0.0957766	0.00732708	-0.00732708
11716210_at	9.25022	9.19744	9.29239	9.58054	9.5292	9.76115	-0.144881	-0.191558	-0.203138	-0.187	0.276816	0.199639	0.208095	0.144881
11716211_a_at	7.88193	7.69674	7.78628	7.61363	7.64825	7.62428	-0.0911427	-0.0997372	-0.0681877	-0.0758033	0.186679	0.37482	0.151099	0.0681877
11716212_a_at	8.46646	8.36105	8.38741	8.21568	8.16453	8.26654	-0.202993	-0.117538	-0.279553	-0.145623	0.156878	0.171894	0.117538	0.147598
11716213_a_at	9.82588	9.74388	9.84473	9.70677	9.69405	9.74014	-0.212332	0.00149632	-0.242688	-0.186298	0.0233765	0.0980339	-0.00149632	0.0127659
11716214_a_at	8.31207	8.14222	8.15503	8.19286	8.15332	8.2515	0.186867	0.192312	0.0429764	0.298712	-0.0667295	-0.106138	-0.127714	-0.0429764
11716215_at	9.41177	9.48301	9.50556	9.36506	9.33056	9.34007	0.0235853	0.0443401	0.0163984	0.0185785	-0.0896463	-0.0742273	-0.0163984	-0.0543079
11716216_at	7.74676	7.80398	7.80637	7.7784	7.71292	7.70947	0.10251	-0.00742245	-0.03443	0.00742197	-0.106526	0.00760603	-0.0711875	0.0261455
11716217_a_at	6.85126	6.66517	6.79278	7.0451	6.95673	7.09702	-0.0178728	0.032968	-0.0658727	-0.0152063	0.0152063	0.0254297	0.101324	-0.229493
11716218_s_at	8.23628	8.22522	8.15357	8.38483	8.50928	8.42116	-0.000125885	-0.0257158	0.00200558	-0.0315962	-0.0220251	0.0850601	0.000125885	0.00650787
11716219_a_at	9.503	9.39214	9.48231	9.15424	9.17406	9.22421	0.0984201	0.254985	0.110207	0.12197	-0.1932	-0.125484	-0.0984206	-0.239589
11716220_x_at	10.3708	10.3161	10.3694	10.1245	10.0998	10.1635	0.113217	0.264973	0.0471973	0.115489	-0.129955	-0.0471973	-0.0587826	-0.184966
11716221_at	9.85089	9.77836	9.85329	8.43696	8.53188	8.51714	0.0923977	0.233442	0.053194	0.068306	-0.053194	-0.102825	-0.132994	-0.194604
11716222_a_at	3.6528	3.59182	3.37148	3.48487	3.50844	3.49506	0.0679131	-0.0552735	0.0330901	-0.15323	-0.0924382	-0.0330901	0.130434	0.156234
11716223_a_at	11.9791	11.9374	12.0964	11.8083	11.8606	11.8442	-0.0685759	0.100996	0.0202055	-0.00721168	-0.0299702	0.00721168	0.0262327	-0.0384588
11716224_a_at	9.73975	9.68547	9.69761	10.0211	9.98299	9.98658	-0.0956383	0.106766	-0.0563202	0.00527191	0.0104179	0.0190849	-0.0145283	-0.00527191
11716225_a_at	4.40826	4.10557	4.31029	4.07994	3.93425	3.96561	0.20945	-0.0739541	-0.00873756	-0.158968	0.349776	0.291154	0.00873756	-0.0851035
11716226_a_at	6.56701	6.50261	6.5937	6.09617	6.01142	6.17366	-0.536311	-0.141439	-0.220481	-0.00147963	0.00147963	0.33883	0.167953	0.0823469
11716227_a_at	7.44782	7.3773	7.59541	8.77092	8.86934	8.7719	0.147363	0.217801	0.103168	0.200911	-0.123796	-0.129828	-0.103168	-0.239929
11716228_x_at	7.45349	7.42413	7.51283	8.81892	8.8421	8.84634	0.138618	0.261985	0.107837	0.233651	-0.199475	-0.107837	-0.19467	-0.18435
11716229_s_at	7.35036	7.41373	7.46134	7.04531	7.25977	7.43212	-0.074523	0.0219259	-0.0276494	0.0130906	-0.0130906	-0.0317192	0.0925307	0.0181441
11716230_s_at	5.60304	5.55332	5.72572	5.13214	5.3066	5.40607	0.071949	-0.00245428	-0.0128651	0.0436449	0.00245428	-0.0517373	0.0171509	-0.0216117
11716231_s_at	9.4058	9.39406	9.3871	9.21305	9.29135	9.29875	-0.0490012	-0.0311666	-0.0428033	-0.0240397	0.102974	0.194604	0.154387	0.0240402
11716232_at	9.02272	9.01415	9.02863	9.16255	9.21163	9.23088	0.00799751	0.0944939	-0.0269127	-0.00777721	-0.0295496	-0.0042448	0.0142212	0.0042448
11716233_a_at	7.67451	7.67185	7.6985	7.71395	7.66004	7.7091	0.0189996	0.124434	0.140718	0.158813	-0.0190001	-0.0420637	-0.268656	-0.135459
11716234_s_at	9.84169	9.82658	9.85663	9.98624	10.0736	10.0778	0.116057	0.240297	0.119832	0.117598	-0.143231	-0.166356	-0.207192	-0.116057
11716235_a_at	9.7063	9.69951	9.68422	9.6754	9.66933	9.71045	0.00562763	0.177089	0.064024	0.0915556	-0.0850639	-0.0405998	-0.00562763	-0.102431
11716236_s_at	10.8608	10.8054	10.8985	10.8645	10.8731	10.896	0.0855141	0.137436	0.0686417	0.123305	-0.0848045	-0.0686417	-0.112331	-0.157842
11716237_s_at	8.74818	8.72442	8.66623	8.94515	8.77447	8.8541	0.0450993	-0.00244141	0.0204782	-0.0145245	-0.00672722	0.0186863	0.00244141	-0.0401411
11716238_at	9.1842	9.126	9.14996	8.94824	8.94669	8.97334	0.0760117	0.136128	0.0225668	0.0907879	-0.0958624	-0.0562258	-0.0225668	-0.0680141
11716239_s_at	8.61174	8.63018	8.6633	8.17387	8.25068	8.17387	-0.158446	0.178431	0.0090313	0.0421734	-0.0411224	-0.0320168	0.0079565	-0.0079565
11716240_at	7.62079	7.62117	7.79677	7.39652	7.34842	7.32167	-0.0135751	-0.0167561	-0.124432	0.0135751	0.0497107	0.149527	0.044261	-0.0401583
11716241_x_at	7.58789	7.39954	7.62577	7.26472	7.20421	7.10879	-0.00562763	-0.00986671	-0.1157	0.00562763	0.0176473	0.112836	0.0509076	-0.0309739
11716242_a_at	9.30925	9.23854	9.32597	9.25971	9.23512	9.26073	0.12681	0.0686817	0.0338774	0.0926361	-0.0468845	-0.0338774	-0.181473	-0.0541601
11716243_a_at	7.88931	7.78602	7.65115	7.78955	7.78734	7.83565	0.061574	-0.0370493	-0.0254703	-0.073051	-0.00978613	0.0504475	0.00978565	0.0276251
11716244_s_at	8.29596	8.10295	8.12621	7.99388	7.94574	8.26578	-0.06145	-0.0146165	-0.268783	-0.13756	0.0641527	0.179433	0.208628	0.0146165
11716245_at	7.33642	7.33246	7.37043	7.54099	7.4569	7.62872	0.00294352	-0.0536275	-0.213039	0.0440483	0.0233569	0.0255265	-0.00294352	-0.00941277
11716246_at	5.57188	5.6926	5.87926	6.06367	5.94412	5.8268	-0.0123563	-0.276655	-0.0534587	0.0123558	0.0198455	-0.0185308	0.152627	0.0164957
11716247_s_at	10.8526	10.8411	10.8671	10.6078	10.689	10.6614	-0.149336	-0.0126638	-0.146351	-0.0090704	0.0722075	0.0922489	0.059268	0.0090704
11716248_a_at	10.6852	10.6497	10.5932	10.5673	10.5473	10.5656	0.0225029	0.115776	0.029129	-0.0225029	-0.0701771	0.0544271	-0.141097	-0.12571
11716249_x_at	11.0492	11.0418	11.0122	10.9752	11.0031	10.9865	0.00155926	0.0859451	-0.000218391	0.050786	-0.0372601	0.000218391	-0.0743284	-0.153548
11716250_a_at	9.32845	9.32287	9.30089	9.50791	9.55196	9.61811	0.00979424	0.0608072	-0.084753	-0.0843754	-0.00979424	0.0902395	0.0623903	-0.0888109
11716251_x_at	9.92781	9.94369	9.89354	10.1845	10.229	10.2906	-0.0926037	0.00519371	-0.0400248	-0.0407419	0.0318079	0.08708	0.0240889	-0.00519371
11716252_a_at	5.84827	6.01315	6.05954	6.29553	6.20004	6.30983	0.165821	-0.0907526	0.0169935	0.0702677	-0.0284457	-0.0325103	0.0588074	-0.016994
11716253_a_at	8.13561	8.07181	8.07181	8.47717	8.49873	8.53587	-0.0240679	-0.0905676	-0.125635	-0.0634198	0.0240679	0.152576	0.0363641	0.215906
11716254_s_at	9.56131	9.61672	9.55397	9.78123	9.77149	9.78451	-0.0517578	-0.0262165	-0.0975571	-0.00260353	0.1105	0.157413	0.0961409	0.00260353
11716255_a_at	9.05527	8.95208	9.05433	8.73456	8.81147	8.72468	0.0330429	-0.0126715	-0.0853405	0.010767	0.0776053	-0.010767	0.0528622	-0.0883474
11716256_x_at	8.36014	8.3192	8.40687	8.105	8.20255	8.26485	0.00881576	0.0471373	-0.0797148	0.00527954	-0.00527954	0.0461855	-0.00815296	-0.0525074
11716257_s_at	6.99145	6.81702	6.9957	6.9722	7.0136	7.09543	0.209809	-0.000209808	0.0257015	0.096334	-0.02004	-0.0508289	-0.0759487	0.000210285
11716258_at	8.20211	8.20109	8.26547	8.50129	8.52342	8.58867	0.024806	0.0826416	0.00412941	-0.0091877	-0.00412941	-0.016675	-0.0201836	0.020998
11716259_at	4.50197	4.49115	4.47242	4.15756	4.08541	4.40589	0.0642376	-0.223684	-0.220615	-0.083991	0.122401	0.0452909	0.232692	-0.0452909
11716260_s_at	11.2849	11.3064	11.2826	11.3704	11.3423	11.3268	-0.110291	0.128789	0.0462761	0.0423336	0.00742531	-0.00742531	-0.0110378	-0.0196886
11716261_a_at	10.1034	10.131	10.1346	9.43446	10.4248	10.6481	-0.0659809	-0.00165939	-0.0366678	-0.00510693	0.00165939	0.136165	0.0405912	0.0171385
11716262_a_at	8.85009	8.80047	8.85028	8.50225	8.5252	8.6379	0.0159216	0.0245495	-0.0544586	0.0660982	0.0125694	-0.0125694	-0.126491	-0.0841932
11716263_s_at	8.17283	8.07527	8.04329	8.61186	8.63453	8.6207	-0.0561695	-0.0457897	-0.0156283	0.0290327	0.0156288	0.153109	-0.0873165	0.053885
11716264_at	7.90616	7.82077	7.8964	8.24214	8.24834	8.3818	0.0418239	-0.143639	-0.0273647	-0.014935	-0.0289168	0.0872822	0.036644	0.0149345
11716265_a_at	10.3052	10.276	10.3427	9.61128	9.55004	9.56065	0.038353	0.168154	0.0138073	-0.0128899	-0.0135641	0.0128899	-0.0743151	-0.116972
11716266_s_at	10.498	10.5555	10.6022	10.0854	10.0204	10.1103	0.0117302	0.144319	0.111219	0.105482	-0.0405817	-0.0117302	-0.0511894	-0.153466
11716267_at	7.10618	7.06193	7.10153	6.86455	6.7977	6.90766	0.0040307	0.0424819	-0.0040307	-0.00766325	-0.0439286	-0.122196	0.0100894	0.0363073
11716268_at	8.98384	9.06502	9.09398	8.94228	8.89291	9.01911	0.0146618	-0.0834742	-0.0911503	-0.0146618	0.118534	0.075695	0.0252056	-0.0322437
11716269_s_at	10.7068	10.6866	10.6969	10.8377	10.8078	10.8389	-0.0669975	0.0838013	-0.0296249	-0.0218172	-0.00464916	0.0569563	0.033349	0.00464916
11716270_a_at	11.7686	11.7065	11.7348	11.6608	11.6926	11.6751	-0.0195875	0.121777	-0.0519447	0.0187464	0.00980377	0.0534687	-0.00980377	-0.0766039
11716271_at	7.42027	7.41354	7.47453	7.13374	7.18518	7.04989	0.120997	0.0580559	-0.110879	0.0471807	-0.0526576	-0.00908756	-0.0440302	0.00908709
11716272_a_at	10.8654	10.8537	10.8519	10.4048	10.4814	10.4287	0.0496283	-0.00296879	-0.0602741	-0.0001297	0.0001297	0.0776863	0.027401	-0.137398
11716273_x_at	11.0013	11.0179	11.0473	10.6607	10.688	10.6131	0.0419006	0.0274105	-0.0214739	0.00179672	-0.00179672	0.0233345	-0.0348129	-0.0292883
11716274_a_at	10.5131	10.5214	10.5439	10.2823	10.2608	10.2612	-0.0261784	0.193649	0.132383	0.0258045	0.00345993	-0.00345993	-0.0560217	-0.0495396
11716275_a_at	5.27247	5.21044	5.33332	5.62463	5.90704	5.6396	0.197479	-0.0770288	0.0704212	0.106975	-0.0248466	-0.116954	-0.120602	0.0248466
11716276_a_at	8.62053	8.5768	8.5841	8.86881	8.87063	8.89253	-0.0520563	-0.064476	-0.201324	-0.138665	0.123485	0.103187	0.0818338	0.0520563
11716277_a_at	5.8883	5.77316	6.02432	6.31907	6.36551	6.41631	0.00387192	-0.00387192	-0.098486	0.0571284	-0.048542	0.130619	0.138753	-0.0556722
11716278_s_at	7.7587	7.70962	7.69028	8.09039	8.01057	7.96698	0.0755272	-0.0286875	-0.0804005	0.0408478	0.105463	-0.0241032	0.0241032	-0.0559292
11716279_x_at	7.03191	6.7611	6.97545	7.39454	7.30213	7.17072	0.0687847	-0.175366	-0.130706	-0.0199885	0.0356965	0.0598707	0.019989	-0.0380893
11716280_a_at	5.65715	5.61116	5.59273	5.84399	6.00006	5.93512	0.16044	0.147083	0.0732613	0.100558	-0.276051	-0.0732613	-0.245883	-0.245818
11716281_a_at	9.74181	9.74304	9.79777	9.7816	9.83148	9.88955	-0.0943098	-0.0961313	-0.21927	-0.0737038	0.127281	0.257654	0.08465	0.0737038
11716282_s_at	7.51643	7.4968	7.48894	7.67526	7.61271	7.68356	-0.0263109	-0.0663633	-0.00411224	-0.109218	0.0271826	0.00972271	0.00411224	0.0205193
11716283_at	10.0438	9.98473	9.96754	9.92186	9.95559	9.98661	0.0677538	0.170508	0.0211554	0.0538492	-0.0766459	-0.0211554	-0.168599	-0.143556
11716284_s_at	11.422	11.3769	11.4136	11.5998	11.5602	11.5677	-0.0804405	0.083766	-0.00219822	-0.0259247	0.0112743	0.014679	0.00219822	-0.0467815
11716285_a_at	8.37957	8.23497	8.30738	7.98921	8.07838	7.97998	0.0623856	0.0520887	-0.13705	0.0472155	-0.0266366	0.0266371	-0.128566	-0.125687
11716286_at	10.9391	10.901	10.9431	10.6953	10.6934	10.7504	-0.00143242	0.102015	0.00143242	0.0209379	0.0131655	-0.0161324	-0.0379105	-0.132553
11716287_at	9.7322	9.59195	9.71053	9.55893	9.60722	9.60852	-0.121563	-0.136323	-0.205547	-0.17249	0.173968	0.238558	0.121563	0.139691
11716288_s_at	10.5588	10.5096	10.597	9.58151	9.57556	9.66562	-0.042491	0.025013	-0.0707054	0.0164242	0.00972557	0.0610485	-0.00972557	-0.0586815
11716289_a_at	8.02197	8.02449	8.02057	7.43529	7.50882	7.57476	0.00330257	0.0088377	-0.0846543	-0.0944924	-0.00977373	0.0795097	0.0400724	-0.00330257
11716290_a_at	3.8823	3.94403	3.88368	4.23336	4.21038	4.25321	0.00721598	-0.0901847	-0.0592041	0.0306168	-0.0811319	-0.00721598	0.0781508	0.0348759
11716291_s_at	9.0286	8.96734	8.94249	9.56606	9.56495	9.48044	-0.0264721	0.117309	-0.0112286	0.0737953	0.0880833	0.0112286	-0.0824595	-0.0299444
11716292_a_at	7.87184	7.88932	7.94906	7.84351	7.80348	7.89159	-0.0730095	-0.0257816	-0.0602617	-0.175874	0.0281744	0.120219	0.0257816	0.0737839
11716293_x_at	7.93749	7.97205	7.95085	7.90838	7.90838	7.90838	-0.00078249	0.0382357	-0.0832	-0.0340462	0.0012393	0.049252	0.00078249	-0.0117784
11716294_a_at	8.82017	8.76667	8.85534	9.23582	9.15643	9.23734	-0.309087	-0.168138	-0.301299	-0.146737	0.215442	0.355334	0.179708	0.146737
11716295_at	8.58334	8.60825	8.57332	8.41751	8.42084	8.38258	-0.0404472	-0.0711155	0.00246239	-0.0774298	-0.00246239	0.0290327	0.0637035	0.0516958
11716296_at	7.02579	6.98207	7.09671	6.51702	6.79851	6.73669	-0.0423651	0.0421572	-0.0769181	-0.143205	-0.0155969	0.103031	0.038527	0.0155969
11716297_a_at	7.87717	7.90695	7.8662	7.90176	7.72403	7.94188	0.127926	0.00923395	-0.134562	-0.00923443	-0.0198913	0.0808296	0.129486	-0.121292
11716298_x_at	8.56467	8.59217	8.58811	8.64216	8.54917	8.52156	0.0598831	-0.0344839	-0.0536318	-0.0461531	-0.00254917	0.0152178	0.00704575	0.00254917
11716299_a_at	6.25755	6.2146	6.2785	6.62793	6.64355	6.77271	0.0415149	-0.0741644	-0.105669	-0.057168	0.0271654	-0.0271654	0.14245	0.129715
11716300_x_at	7.15775	7.08721	7.18445	7.3729	7.46881	7.41695	-0.30048	0.00925589	-0.0563879	-0.091979	0.123658	-0.00925541	0.118804	0.124954
11716301_a_at	6.26453	6.55832	6.59035	6.66298	6.71934	6.67113	0.059473	0.0957031	0.103989	-0.0120435	-0.00686073	-0.0122108	-0.0587273	0.00686073
11716302_s_at	9.04141	9.02679	9.11677	8.81291	8.90915	8.81895	0.0819941	0.0457487	0.0429001	-0.00224304	-0.0415277	-0.00157833	0.00157833	-0.0721207
11716303_s_at	10.0039	9.93544	10.0096	10.0067	9.94109	9.98426	0.00511074	0.00806522	0.0158749	-0.039113	0.00297356	-0.0351381	-0.0195351	-0.00297356
11716304_a_at	7.87835	7.90221	7.88795	7.55853	7.47191	7.55477	-0.0507469	-0.160626	-0.201886	-0.0414858	0.15747	0.0472665	0.0585208	0.0414863
11716305_at	6.6894	6.6628	6.64902	6.83546	6.77761	6.84658	-0.0491681	0.0209765	0.025063	-0.0188699	-0.105398	-0.0322371	0.0560198	0.0188699
11716306_a_at	10.6913	10.6056	10.6375	10.5685	10.5238	10.6346	-0.0923614	-0.0363617	-0.13455	-0.256855	0.0627184	0.215502	0.0571756	0.0363617
11716307_at	7.95206	7.88019	8.04409	7.83676	7.97395	7.94443	-0.00527477	0.0650101	-0.0155811	0.0739622	0.0471773	0.00527477	-0.143406	-0.030797
11716308_s_at	5.80388	5.88067	6.00139	6.5639	6.79069	6.84029	-0.075449	-0.241459	-0.200879	-0.246091	0.075449	0.257533	0.161593	0.129621
11716309_a_at	4.86881	4.5511	4.62268	5.30205	5.06599	5.51493	-0.165432	-0.00497961	0.00497961	-0.160035	-0.010283	0.023386	0.143433	0.0825419
11716310_a_at	5.27073	5.44524	5.47424	5.41973	5.46244	5.55425	-0.00951052	-0.148713	-0.0957336	0.0733781	-0.00753164	0.00753164	0.0107775	0.0131016
11716311_x_at	10.0124	9.85318	9.93689	10.2253	10.221	10.2742	0.0988922	0.178808	0.0261717	0.166259	-0.0393209	-0.0261717	-0.0505924	-0.104001
11716312_at	7.20588	7.2208	7.15757	7.29406	7.26861	7.34657	0.0219164	-0.0665884	-0.0761261	-0.0554295	-0.0157027	0.0739298	0.0157032	0.0254498
11716313_x_at	8.54523	8.39459	8.54271	8.2913	8.26384	8.36173	-0.0103226	-0.0843773	-0.171198	-0.0517998	0.109293	0.144215	0.0511398	0.0103226
11716314_at	5.25789	5.36598	5.50021	5.11119	5.22247	5.22186	0.00753593	0.0379863	0.0181603	-0.0756784	-0.0352349	-0.0792003	0.0874877	-0.00753546
11716315_at	10.8563	10.7775	10.8318	10.8234	10.8096	10.8719	0.133057	0.297265	0.203198	0.19963	-0.237513	-0.133057	-0.303141	-0.310993
11716316_x_at	7.1405	6.99571	7.13563	6.91457	6.84892	6.76363	0.0254383	-0.0778875	0.0431466	-0.0778875	-0.0212584	0.0385332	-0.0219297	0.0212584
11716317_at	7.52583	7.44703	7.60636	7.2967	7.23285	7.33145	0.0244999	0.0467172	-0.0140867	0.0140872	-0.0338402	0.0179877	-0.0366621	-0.0424786
11716318_x_at	9.63713	9.64339	9.76015	9.4747	9.50305	9.64963	-0.100656	-0.0514851	-0.148234	-0.11882	0.135578	0.118081	0.107471	0.0514851
11716319_at	10.2704	10.1874	10.2324	10.1811	10.2543	10.2397	-0.11756	-0.0868397	-0.0926514	-0.0593395	0.164638	0.162048	0.112638	0.0593395
11716320_x_at	13.402	13.4292	13.4335	13.4131	13.4177	13.4196	-0.064477	0.00624084	-0.0318918	-0.028203	0.00210571	0.0283241	0.0370092	-0.00210571
11716321_a_at	9.14912	9.1792	9.1048	9.28714	9.29314	9.21899	0.0231099	0.0392914	-0.069067	0.00854683	0.00328588	-0.00328588	-0.026752	-0.150354
11716322_s_at	3.501	3.72708	3.63861	3.72708	3.80742	3.60438	0.00901198	8.82149e-05	-8.82149e-05	-0.00808978	-0.136932	0.0337324	-0.0165284	0.0170047
11716323_at	8.91916	8.88043	8.90257	8.52509	8.46181	8.57646	0.0485315	0.0518951	-0.0331783	-0.0144367	0.00758171	0.0717011	-0.00758171	-0.0923471
11716324_a_at	9.9063	9.8695	9.94663	9.73627	9.78804	9.85683	0.116128	0.144043	0.0176592	0.113372	-0.0652275	-0.0176592	-0.0367422	-0.0772295
11716325_a_at	7.76393	7.63023	7.67468	7.86657	7.92533	8.02796	-0.00682354	-0.042388	0.00682354	-0.119258	0.0242319	0.0185757	-0.0460482	0.0256433
11716326_a_at	3.91647	3.89324	4.00299	3.94555	3.82211	3.98916	0.147779	0.0550766	0.135826	-0.15628	-0.103686	-0.0550766	0.1202	-0.0561142
11716327_x_at	2.87861	2.98092	2.89489	3.04503	2.9559	3.10714	-0.00320768	0.00320768	-0.047389	0.102212	0.0648203	-0.0518465	0.0415802	-0.0176969
11716328_a_at	5.71661	5.94965	5.84705	5.78797	5.72506	5.76162	-0.0777764	0.00639772	0.115429	-0.00753546	-0.0552368	0.0183349	-0.00639772	0.0318012
11716329_s_at	5.79728	5.7241	5.29814	6.124	5.94652	6.32354	-0.101387	-0.0900321	-0.0343518	-0.0795982	0.0343518	0.15982	0.121141	0.308652
11716330_a_at	8.56057	8.45624	8.57695	8.69521	8.75608	8.94478	0.0821419	0.104042	-0.0154037	0.206063	-0.0836344	0.0154037	-0.0263114	-0.0334663
11716331_a_at	9.75782	9.70065	9.79316	10.0275	9.95788	10.063	0.0223246	0.19239	0.0330725	0.0958204	-0.0223246	-0.0361385	-0.0749693	-0.053463
11716332_a_at	8.79287	8.77548	8.84131	8.51042	8.58155	8.59301	-0.0823212	-0.113945	-0.0941286	-0.0529184	0.0791016	0.109814	0.0739298	0.0529184
11716333_x_at	13.2701	13.3	13.23	13.234	13.2348	13.2609	-0.0440168	-0.000245094	-0.0296545	-0.0325813	0.0149097	0.0282002	0.000246048	0.0179796
11716334_a_at	10.781	10.7665	10.7728	10.6765	10.6437	10.5842	-0.0254965	0.209037	0.0902681	0.0768728	-0.048769	-0.00745964	0.00745964	-0.0566187
11716335_x_at	10.776	10.6574	10.8148	10.4985	10.5531	10.5672	0.0217018	0.182487	-0.0137148	0.116072	-0.0780582	0.0137148	-0.049406	-0.118933
11716336_a_at	7.72312	7.67467	7.83449	7.94062	8.0542	8.08772	0.06181	0.0721579	-0.00285816	0.0232596	-0.119813	-0.00693083	0.00285768	-0.0489082
11716337_s_at	7.88801	7.9026	8.16955	8.53758	8.67538	8.72069	0.0625305	0.276438	0.150898	0.187755	-0.149435	-0.0625305	-0.0837021	-0.226067
11716338_a_at	7.53534	7.37349	7.68617	7.72147	7.78982	7.94199	0.124366	0.228644	-0.0304937	0.0567598	-0.0524969	0.00259495	-0.00259495	-0.105712
11716339_a_at	6.91972	6.70893	6.8809	7.17925	7.21184	7.18569	-0.00731182	0.0730181	0.00731182	0.0275841	-0.118649	-0.10333	-0.162829	0.050786
11716340_a_at	10.9314	10.9391	10.917	10.8325	10.7984	10.8465	-0.0433645	0.0883808	-0.00185776	0.0244017	-0.000197411	0.0833654	-0.0208044	0.000197411
11716341_s_at	10.9042	10.8799	11.0312	11.0696	11.1852	11.1513	0.134013	0.121989	0.0398693	0.155291	-0.0437441	-0.0398693	-0.0858069	-0.162015
11716342_s_at	9.65299	9.77472	9.67786	10.025	9.99011	9.95251	0.0349236	-0.0785007	-0.0283184	-0.0428181	-0.00645256	0.00645256	0.0265617	0.0336571
11716343_a_at	8.85243	8.93738	8.94383	8.46387	8.45359	8.40386	-0.103893	-0.186985	-0.148622	-0.233312	0.179608	0.271851	0.203728	0.103893
11716344_a_at	7.94739	7.8581	7.87264	7.89132	7.8759	7.88298	-0.0235348	0.0726972	0.0276613	0.0243311	-0.111096	0.0235348	-0.0761714	-0.221295
11716345_a_at	4.96223	5.25288	5.21735	5.39511	5.22716	5.20812	0.150589	-0.0611634	0.0283532	-0.000593662	-0.0928416	0.000593662	0.0331116	-0.0272717
11716346_at	7.26283	7.15007	7.14008	7.58343	7.51898	7.70037	0.0479832	0.0348721	-0.000217438	0.105251	-0.0563755	-0.15513	0.000217438	-0.0646229
11716347_a_at	7.18215	7.06771	7.21706	7.2876	7.40326	7.5512	0.0587449	0.0300479	0.0763884	0.0409441	-0.147028	-0.0875135	-0.0716805	-0.0300479
11716348_s_at	8.01551	7.97902	7.997	8.1666	8.3084	8.40267	0.140257	0.196343	0.0249939	0.044033	-0.0249939	-0.0624013	-0.140071	-0.247813
11716349_a_at	6.62773	6.8842	6.86452	6.96506	6.83619	6.85811	0.175086	-0.0587883	-0.0308151	0.0677662	0.024416	0.0151062	-0.0151067	-0.0924392
11716350_a_at	8.84463	8.73726	8.76178	8.79062	8.81534	8.79307	0.0790091	0.049592	0.0545711	0.126002	-0.111661	-0.049592	-0.0871697	-0.185443
11716351_s_at	11.4184	11.3853	11.5835	11.5468	11.5108	11.4984	0.0574627	0.244822	0.128707	0.142662	-0.108644	-0.0851669	-0.0574627	-0.195605
11716352_a_at	10.3079	10.3222	10.2951	10.1124	10.1316	10.0865	0.127609	0.0633955	0.0689659	0.00562477	-0.033987	-0.0490799	-0.0607281	-0.00562477
11716353_x_at	8.31679	8.34565	8.29969	8.32381	8.23532	8.14519	0.0993051	-0.023818	0.033802	-0.0467243	-0.0155458	0.00951958	-0.00951958	0.0480051
11716354_a_at	11.1947	11.152	11.1905	10.9775	10.9758	10.9707	-0.00404549	-0.0403185	-0.0603542	-0.0724764	0.0518064	0.0140009	0.00628758	0.00404549
11716355_s_at	10.6367	10.6472	10.682	10.353	10.4211	10.4017	-0.0743885	0.024498	-0.126968	-0.0741262	0.0310125	0.0978413	-0.024498	0.047205
11716356_at	9.21686	9.18509	9.11635	9.91152	9.875	9.92598	-0.00223732	0.136545	-0.0537329	0.0104179	-0.0475044	0.00720596	0.00223732	-0.0673122
11716357_a_at	4.38976	4.4008	4.22934	4.25321	4.30783	4.13862	0.0736036	-0.0233479	0.00258493	-0.0735021	-0.0884476	-0.00258541	0.0746956	0.0418453
11716358_s_at	10.8006	10.7802	10.8059	10.279	10.2599	10.2629	0.0283241	0.0628004	-0.0178747	0.0178747	-0.0314741	0.0967464	-0.0518026	-0.073288
11716359_a_at	8.03773	8.03624	8.06522	8.42968	8.48447	8.54027	-0.00354147	0.154023	0.0310521	0.000702381	-0.054862	3.95775e-05	-3.95775e-05	-0.0433493
11716360_a_at	11.2308	11.2241	11.225	11.4207	11.4046	11.4222	-0.0757685	0.0498323	0.0283117	0.0165834	-0.00167179	0.00167179	-0.0139828	-0.0879221
11716361_a_at	9.13122	9.07286	9.15639	9.04525	8.99874	9.1034	-0.156612	0.0140247	-0.100819	-0.0140247	0.0581303	0.0210533	0.0180149	-0.023695
11716362_a_at	7.55729	7.49915	7.56805	7.46306	7.46989	7.40882	-0.0229163	-0.0341039	-0.0709024	-0.0330548	0.0229163	0.04426	0.0677228	0.0301309
11716363_x_at	7.59709	7.46883	7.48078	7.48317	7.46326	7.39306	-0.0158248	0.0707965	-0.0588269	0.0158248	-0.0416923	0.0538921	-0.0166235	0.0311251
11716364_s_at	10.344	10.2055	10.1464	10.8868	10.8601	10.9223	-0.440459	-0.200184	-0.253274	-0.275125	0.200184	0.264269	0.216048	0.207911
11716365_x_at	11.0335	10.9453	10.8248	11.5464	11.4639	11.5147	-0.294111	-0.161548	-0.239473	-0.269058	0.199448	0.232026	0.186273	0.161548
11716366_s_at	3.27302	3.36353	3.51252	3.48329	3.42879	3.27302	-0.00148249	-0.175411	0.139882	-0.0728116	0.00148249	-0.0621877	0.0155029	0.0419912
11716367_s_at	10.7946	10.7677	10.7831	10.9468	10.9694	10.9678	-0.0414248	0.0177097	-0.0691061	0.0180645	0.0526466	0.0346565	-0.0177097	-0.0409594
11716368_x_at	11.3412	11.3429	11.3082	11.4809	11.4576	11.4661	-0.0567455	-0.000412941	-0.0478315	-0.0155916	0.055995	0.0505371	0.00232983	0.000412941
11716369_x_at	11.5082	11.4955	11.5733	12.4108	12.363	12.3267	-0.0582829	0.0778322	0.0671959	0.0298414	-0.0023241	-0.0291576	0.0023241	-0.052433
11716370_x_at	8.21141	8.19503	8.27038	8.00236	8.11223	8.05621	2.09808e-05	-0.11079	-0.0314064	-0.0770531	-2.09808e-05	0.0265102	0.0676374	0.0328484
11716371_a_at	7.65806	7.56533	7.62586	7.40714	7.41667	7.54559	-0.0671105	0.0459867	-0.0754824	-0.142512	0.0512018	0.157759	0.00851917	-0.0085187
11716372_at	8.35996	8.43544	8.37551	8.02178	8.11076	8.0264	0.00236702	-0.0950985	-0.0278835	-0.00236702	0.0504208	-0.0354042	0.0176306	0.0471601
11716373_a_at	8.20766	8.09057	8.1814	8.45568	8.33431	8.3425	0.00370026	-0.00370026	-0.0357723	-0.0191784	0.0186815	0.0732613	-0.00747871	0.0397224
11716374_s_at	10.2633	10.175	10.3079	10.2699	10.2493	10.3264	-0.0340376	0.105845	-0.0207109	0.00347805	-0.000161171	0.0141945	0.000161171	-0.102403
11716375_s_at	8.40852	8.44534	8.41834	8.14856	8.19681	8.19593	0.00379848	-0.0465355	-0.0895624	0.123655	0.0524845	0.103387	-0.00379848	-0.0474653
11716376_at	3.78521	3.88969	3.71701	4.04611	3.85449	3.84867	0.0347557	0.00629425	-0.00629425	0.0304499	0.0829983	-0.0246296	-0.00767994	-0.0138206
11716377_s_at	10.5045	10.5035	10.5118	10.5033	10.4703	10.5562	-0.0010891	-0.0689535	-0.0685463	-0.0386591	0.0738754	0.105184	0.0616245	0.0010891
11716378_a_at	7.92107	7.82109	7.80107	7.24733	7.28205	7.1893	-0.139683	-0.0813656	0.0275602	-0.0275602	0.0408158	0.0509596	-0.073122	0.0784779
11716379_s_at	10.7509	10.6543	10.6513	10.0204	10.0251	9.96138	-0.122361	-0.0092783	-0.0729017	-0.0430002	0.103782	0.0705023	0.0872831	0.0092783
11716380_a_at	9.69373	9.64512	9.67105	9.21239	9.27214	9.31034	0.0224199	0.0320826	-0.0848818	0.00853062	-0.00853062	0.0151882	-0.0640402	-0.0578442
11716381_x_at	9.5073	9.56815	9.59604	9.19789	9.18919	9.28284	-0.00191212	0.0178862	-0.0343027	0.00595856	0.0173359	0.00191212	-0.0610685	-0.225688
11716382_a_at	12.0451	12.0556	12.054	11.6006	11.6189	11.5638	-0.00701141	0.125708	0.0293245	0.0565968	-0.0333509	0.00701141	-0.124524	-0.188354
11716383_x_at	11.9003	11.8874	11.9188	11.574	11.563	11.5317	0.0155087	0.115168	-0.00274944	0.0226278	-0.0381107	0.00274944	-0.109658	-0.106013
11716384_at	7.22858	7.07577	7.49783	7.41091	7.82604	7.56974	-0.086565	-0.0683632	-0.265783	-0.0581398	0.23848	0.274513	0.217296	0.0581398
11716385_at	8.38067	8.47112	8.49828	8.36268	8.33601	8.31624	0.0618486	-0.0309877	-0.172216	-0.011857	0.0359583	0.011857	0.0222425	-0.0498924
11716386_a_at	7.00258	7.00472	6.99021	7.01219	7.01433	7.0267	-0.112802	-0.0258479	0.0394321	-0.0232286	-0.0264959	0.0243421	0.0601048	0.0232286
11716387_s_at	8.91029	8.88383	8.87463	9.13992	9.13692	9.28945	0.16872	0.124107	0.00106239	0.0190487	-0.00106239	-0.0784435	-0.0595932	-0.0829916
11716388_a_at	9.28085	9.15006	9.24028	9.52938	9.46964	9.61998	0.0750132	0.173377	0.0330172	0.0429335	-0.0453911	-0.0330172	-0.10968	-0.0598946
11716389_a_at	10.3798	10.3894	10.3649	10.7259	10.73	10.7496	0.00524425	0.0456657	0.0343809	0.0648832	-0.0101671	-0.00524425	-0.0570602	-0.102971
11716390_a_at	4.93269	5.09457	4.87191	4.70125	4.84116	4.91056	0.111663	-0.162065	0.138194	-0.201052	-0.0373731	-0.00246191	0.00246191	0.0405831
11716391_a_at	4.03549	4.16336	3.9381	4.04234	4.03325	4.05401	-0.0630636	-0.0750113	0.021337	-0.0378456	0.0672445	-0.021337	0.0366273	0.0435925
11716392_s_at	7.70144	7.59928	7.56111	9.32784	9.32795	9.23204	-0.126509	0.00865269	-0.017458	-0.040101	0.0511541	0.0492754	0.0518532	-0.00865269
11716393_x_at	7.84788	7.782	7.73315	9.48196	9.47808	9.51241	-0.130485	-0.0756817	-0.146613	-0.090023	0.136175	0.079896	0.0960045	0.0756817
11716394_x_at	10.1023	10.016	10.0331	10.3618	10.3954	10.4838	-0.150908	0.00950718	-0.109318	-0.0667086	0.0193892	0.077054	0.024025	-0.00950718
11716395_a_at	8.64762	8.67102	8.69326	9.19271	9.29948	9.32128	-0.152727	-0.149229	-0.185285	-0.190054	0.229441	0.300766	0.279671	0.149229
11716396_a_at	5.58624	5.65742	5.58908	5.50113	5.533	5.65742	0.0647984	-0.113411	0.103239	-0.0778608	-0.120998	0.0621758	0.0864053	-0.0621758
11716397_a_at	9.84286	9.78831	9.89561	9.72496	9.72744	9.77694	0.00182724	-0.00182724	-0.0591755	-0.0465555	0.0376558	0.0612183	-0.0378094	0.0368433
11716398_a_at	8.72332	8.56873	8.70226	8.44051	8.53583	8.53857	0.0624218	0.204194	0.017745	0.117148	-0.0437188	-0.0954742	-0.0177455	-0.0597506
11716399_at	7.48915	7.43353	7.44671	7.73801	7.77347	7.94333	-0.021946	-0.0672846	-0.0548696	-0.0495644	0.0531187	0.021946	0.0451975	0.0332193
11716400_at	5.64484	5.8746	5.53691	5.76802	5.37896	5.57984	0.0137315	0.0269961	-0.0137315	-0.139159	-0.0684094	0.0330501	0.0184798	-0.0369673
11716401_a_at	4.99115	5.17552	4.94731	4.99409	5.16709	4.7762	0.0337601	-0.119833	-0.0341773	-0.0244374	0.0836544	-0.0471959	0.178868	0.0244369
11716402_at	6.61448	6.52167	6.6111	6.62203	6.56225	6.61006	-0.0437942	0.0204201	-0.118276	-0.0345116	0.0493526	-0.0204201	0.145874	0.0669379
11716403_at	4.90415	4.58131	4.49861	4.94664	4.80237	5.24137	0.122164	0.08043	0.0437717	0.000203609	-0.121264	-0.000203609	-0.0897341	-0.0443516
11716404_s_at	7.775	7.62121	7.53329	8.384	8.31694	8.45539	0.0374718	0.0566301	0.0699797	-0.0334911	0.0111589	-0.0852394	-0.0111589	-0.0229368
11716405_a_at	4.28506	4.18246	4.21924	4.16954	4.26943	4.55699	-0.046886	0.0781808	0.00384569	-0.0323091	0.00344133	0.0894084	-0.00344133	-0.0197434
11716406_x_at	6.66677	6.73439	6.54807	6.47172	6.51449	6.34157	-0.00180292	0.0430703	0.00204706	-0.0518723	-0.00292635	0.00180292	0.0862622	-0.0186439
11716407_a_at	7.31593	7.20541	7.14043	7.57421	7.37843	7.47567	0.0310974	0.156484	-0.00732422	0.089313	0.0073247	-0.124114	-0.0520678	-0.105258
11716408_a_at	10.7216	10.5527	10.6753	10.8374	10.8571	10.8455	0.0565462	0.256742	0.162314	0.223297	-0.0796375	-0.0565462	-0.126394	-0.219007
11716409_at	5.97195	6.01296	5.68766	5.86012	5.93376	5.92638	-0.0463114	-0.0241418	0.0134225	-0.0134225	0.0183654	-0.0167789	0.0719409	0.157685
11716410_at	4.83878	4.82788	4.75248	4.63591	4.85663	4.51908	-0.0765944	-0.0642161	-0.0751972	0.0463543	0.0458751	0.0280013	-0.00573111	0.00573158
11716411_x_at	5.11383	5.1927	5.18798	4.98681	5.10158	4.99501	-0.153545	-0.306176	0.162501	0.0649013	0.0466862	-0.0487041	0.0312719	-0.0312719
11716412_s_at	9.53045	9.51192	9.49714	9.52101	9.49544	9.44528	0.00260353	0.0218143	-0.0396233	-0.0183611	0.0240612	0.0123253	-0.00260353	-0.0345211
11716413_x_at	12.1172	12.1445	12.0777	12.3421	12.3251	12.3236	0.0579939	0.0608225	0.0772762	0.0601702	-0.0831251	-0.0579939	-0.104573	-0.0837326
11716414_a_at	10.1435	10.1521	10.0819	10.4315	10.3946	10.4392	-0.211413	0.145111	-0.0188303	-0.0908985	-0.0363979	0.0643892	0.0188303	0.0425015
11716415_s_at	11.281	11.2647	11.3252	11.5304	11.5609	11.5857	-0.0230093	0.0522785	-0.0300694	0.00173378	0.025753	0.0511389	-0.00173378	-0.0240402
11716416_at	6.19524	6.28835	6.11175	6.24331	6.12796	5.9853	0.00183439	-0.0694141	0.0634384	-0.00513458	-0.104201	-0.00183487	0.0673142	0.0694933
11716417_a_at	9.11574	9.11323	9.06816	8.9301	9.10176	9.01355	0.156687	0.391537	0.248097	0.355415	-0.156687	-0.162855	-0.170706	-0.319864
11716418_a_at	8.22311	7.9524	8.21878	7.90642	7.889	8.16978	0.0946684	0.179806	0.086071	0.108907	-0.143726	-0.12048	-0.086071	-0.16514
11716419_at	4.71797	4.72396	4.5771	5.00361	4.42065	4.39835	-0.0137568	-0.0106483	-0.0295358	0.0106478	0.0947976	-0.0120864	0.0647707	0.0456076
11716420_s_at	11.3697	11.3762	11.3128	11.1729	11.1398	11.0964	-0.0664349	0.0250359	-0.0606079	-0.000677109	0.0196095	0.0868711	-0.00175476	0.000677109
11716421_at	6.66978	6.40063	6.51957	6.29494	6.40706	6.3938	0.0198531	-0.00849628	0.0279474	0.00849628	0.0914001	-0.0743108	-0.115693	-0.0437808
11716422_x_at	6.64303	6.46506	6.62807	6.49458	6.52752	6.46099	0.0592494	0.0308657	-0.0656991	0.0783587	0.0423088	-0.0308661	-0.0505533	-0.0988464
11716423_a_at	6.15616	6.02045	6.07351	6.06794	6.28191	6.20273	0.0029273	-0.00292683	-0.0138397	-0.0235381	-0.00652456	0.0501552	0.0255075	0.0236897
11716424_a_at	10.6017	10.6089	10.6728	10.1731	10.3212	10.4284	-0.00314426	0.193353	0.0293245	0.0272694	-0.0515432	0.00314426	-0.109427	-0.0645866
11716425_s_at	7.48279	7.59638	7.38512	7.32746	7.30259	7.22563	-0.0635862	0.0035696	0.0760899	-0.156579	-0.0426998	0.105121	0.0921202	-0.0035696
11716426_x_at	9.61984	9.61909	9.61758	9.36176	9.44199	9.52629	0.0563383	0.0466623	0.00575352	0.0157299	-0.0104465	-0.00575352	-0.0123749	-0.0537071
11716427_a_at	4.03189	4.0365	4.06981	3.9919	3.95334	3.73952	0.0218749	-0.0218749	0.0399618	-0.0294309	0.0325456	-0.0310464	0.0473704	-0.02455
11716428_a_at	7.94281	8.03761	7.9997	8.0498	8.09032	8.00584	0.112835	0.0519266	0.00258923	0.106298	-0.00258923	-0.0841694	-0.167683	-0.108294
11716429_a_at	9.35831	9.28713	9.36978	9.14323	9.13993	9.22784	-0.0559912	0.111934	-0.0675097	-0.0520849	0.0712318	0.120678	-0.00492096	0.00492096
11716430_a_at	8.16282	8.1293	8.23719	7.63085	7.6611	7.71554	0.0244651	0.00637293	-0.0190301	0.0855184	-0.00637293	0.0877662	-0.0208316	-0.0371366
11716431_x_at	8.51341	8.4712	8.41202	8.07888	8.11783	8.14553	-0.0241432	-0.00935268	-0.0466919	0.00935268	0.031168	0.0897655	0.117162	-0.0509682
11716432_a_at	8.52308	8.48373	8.55068	8.13162	8.27907	8.31078	-0.0819373	0.00225163	-0.143274	-0.00225115	0.0319734	0.010179	0.0176926	-0.1024
11716433_s_at	7.69912	7.71756	7.7012	7.4306	7.56924	7.4431	-0.0247974	-0.0744114	-0.0944529	-0.0469041	0.115138	0.120494	0.0444627	0.0247974
11716434_at	4.08584	4.11482	3.89752	3.89692	4.20415	4.1532	0.0791402	-0.0506525	0.104551	-0.0322337	0.0532489	-0.116183	0.0271826	-0.0271826
11716435_a_at	8.25649	8.17252	8.35138	7.84387	7.8852	8.00968	0.033258	0.174533	0.0267282	0.139858	-0.0365782	-0.0267282	-0.0277781	-0.220944
11716436_s_at	10.3618	10.2985	10.3753	10.2504	10.3726	10.306	-0.0192299	0.115335	-0.00871944	0.0247889	0.00871944	0.0122385	-0.033226	-0.0795612
11716437_a_at	9.05079	8.96221	9.07661	8.91288	9.0096	9.09758	-0.0524054	0.345781	-0.0139418	0.0719461	0.0139418	0.0369139	-0.0756912	-0.166054
11716438_at	9.82679	9.8307	9.84098	9.85792	9.85848	9.84209	0.0184059	0.177938	0.062438	0.0782442	-0.0575733	-0.0505915	-0.0184059	-0.0572205
11716439_s_at	10.9974	11.034	10.9375	10.7283	10.6924	10.642	-0.0209827	0.0687428	-0.00167942	0.00167942	-0.0188074	0.0147667	-0.0276747	0.0506172
11716440_s_at	9.13075	9.03264	9.13394	8.84112	8.82652	8.98213	-0.0823827	0.0087657	-0.1104	-0.145062	0.0380631	0.0708899	0.0188794	-0.00876522
11716441_at	8.48447	8.39102	8.37656	8.19725	8.14994	8.24888	-0.00860405	0.0257931	-0.0116029	0.0698566	0.0382195	0.00200653	-0.0890665	-0.00200653
11716442_a_at	12.2176	12.2347	12.2774	11.7043	11.7095	11.598	0.0393543	0.112662	0.0399122	0.076828	-0.067605	-0.0393543	-0.0878048	-0.129342
11716443_at	9.71204	9.6161	9.68373	9.22042	9.22356	9.16902	-0.0757694	0.00718021	-0.173313	-0.0461206	0.1092	0.0890331	0.0609093	-0.00718021
11716444_a_at	8.74802	8.68411	8.79401	8.99073	9.06816	9.0781	0.0416718	0.19654	0.0397491	0.212019	-0.0397491	-0.0816183	-0.0901346	-0.151281
11716445_s_at	9.81705	9.75684	9.89985	9.88422	9.87517	9.94941	0.046525	0.161963	-0.046525	0.100498	-0.0510159	0.0632734	-0.0912027	-0.0843191
11716446_at	6.49552	6.42276	6.45339	6.40871	6.3801	6.45543	-0.141025	-0.0471506	-0.109598	-0.100101	0.076961	0.354539	0.0471501	0.091382
11716447_s_at	6.5759	6.7251	6.55842	6.35844	6.49104	6.315	-0.00660276	-0.105138	-0.00843573	-0.0162096	0.0214143	0.0308337	0.0925365	0.00660276
11716448_a_at	8.93752	8.86445	8.91513	8.94808	8.92918	9.0439	-0.0384417	0.0112324	0.0336866	0.0105362	-0.0105362	0.0223303	-0.128044	-0.107646
11716449_a_at	9.93071	9.8526	9.88351	9.81625	9.81973	9.85396	0.165368	0.0983286	0.00729656	0.107799	-0.10698	-0.00729656	-0.123574	-0.0412674
11716450_s_at	10.0425	10.0078	10.0913	9.40848	9.38101	9.4424	0.0293016	0.111778	0.0891409	0.0918064	-0.0293016	-0.0760584	-0.113569	-0.0959778
11716451_s_at	8.40392	8.45996	8.31853	7.73474	7.75911	7.70974	0.0473967	-0.0131722	-0.0245023	0.095017	-0.00853205	0.00853205	0.0413432	-0.0777192
11716452_a_at	9.90757	9.832	9.97172	9.88995	9.89211	10.0311	0.00716782	0.0738153	-0.0326033	-0.0285664	0.0348873	0.121288	-0.00716782	-0.0577221
11716453_s_at	10.9836	11.0104	11.0545	10.9371	10.9188	10.9967	0.00577927	0.109768	-0.0796833	-0.0138435	0.0167694	0.0995741	-0.00577927	-0.0379782
11716454_x_at	10.1579	10.0965	10.1007	10.2209	10.1504	10.1887	0.00770569	-0.00332451	-0.00920296	-0.0222778	-0.0168457	0.0714483	0.00332451	0.0397205
11716455_at	8.84057	8.83066	8.85301	9.1447	9.01012	9.20218	-0.169689	-0.00411558	-0.0296836	-0.154428	0.0509167	0.0041151	0.136294	0.158859
11716456_at	8.55546	8.42831	8.47446	8.73919	8.7535	8.86045	-0.198257	-0.0615468	-0.2041	-0.14298	0.172464	0.157894	0.0615463	0.0821533
11716457_x_at	8.59589	8.43796	8.47549	8.74653	8.6788	8.85045	-0.209135	-0.0949035	-0.304593	-0.0937862	0.144731	0.143391	0.0937862	0.106096
11716458_a_at	10.0197	10.012	10.0237	10.0478	10.0734	10.1255	0.0728769	0.127592	0.0747757	0.165755	-0.111045	-0.0927591	-0.0728769	-0.146512
11716459_at	9.73241	9.69321	9.70434	9.60131	9.6118	9.67259	-0.0635071	-0.0471811	-0.135732	-0.00665665	0.0827179	0.101184	0.0987711	0.00665665
11716460_x_at	9.84507	9.83715	9.82673	9.73786	9.76898	9.81619	-0.0713577	-0.00131512	-0.0178566	0.0412436	0.112537	0.160325	0.00131512	-0.0787573
11716461_at	8.64442	8.56765	8.57016	8.64176	8.7099	8.7263	0.0469961	0.123199	-0.00121212	-0.0054512	-0.0282049	0.0384169	-0.017127	0.00121212
11716462_a_at	9.03393	9.03637	9.03634	8.98095	8.93074	8.96959	-0.0175514	0.040534	-0.0937157	-0.00804996	0.0293627	0.0466452	0.00612354	-0.00612354
11716463_a_at	7.58471	7.42083	7.48947	7.30453	7.18919	7.41511	0.129758	0.0553427	-0.102303	-0.0292268	-0.0282421	0.116237	0.0282421	-0.0390158
11716464_at	6.85665	6.92051	6.7718	6.37047	6.49546	6.32521	-0.178405	-0.0351148	-0.132661	-0.198136	0.13541	0.140087	0.0409341	0.0351148
11716465_a_at	8.27226	8.04779	8.19272	8.34509	8.31163	8.38192	0.083128	0.0391407	0.0158358	0.0975065	-0.0176387	-0.0624452	-0.0396814	-0.0158353
11716466_s_at	7.9029	8.093	8.22459	8.0467	7.94596	8.00174	0.0216665	0.118468	0.00776815	0.213493	-0.0680032	-0.00776768	-0.0778179	-0.188324
11716467_x_at	9.05599	8.99665	9.09864	8.93943	8.962	8.99146	0.0818558	0.149396	-0.00793934	0.127364	-0.132988	0.00793934	-0.0686245	-0.224977
11716468_s_at	9.59222	9.64035	9.57854	9.64491	9.67747	9.65836	0.128344	0.265587	0.104146	0.178102	-0.104146	-0.158771	-0.143968	-0.128235
11716469_x_at	8.90857	8.8807	9.01449	8.60717	8.65321	8.60096	-0.133215	0.0119534	-0.072813	-0.0874205	-0.00555515	0.0894928	0.0406752	0.00555515
11716470_at	5.23686	5.03967	5.25082	5.1952	5.19305	5.46431	0.0368786	-0.190798	-0.0175519	0.0175519	0.0364075	-0.158365	0.0560269	-0.126325
11716471_at	9.96392	9.8815	9.9631	9.7621	9.71656	9.84082	0.144244	0.295594	0.0563898	0.158937	-0.0720654	-0.0563898	-0.0955114	-0.0649862
11716472_a_at	8.45606	8.44622	8.47988	8.68165	8.64308	8.70138	0.0420451	0.0909476	-0.0296335	0.0227933	0.0395575	-0.0227938	-0.0706677	-0.0981917
11716473_at	8.94922	8.72508	8.91437	8.98294	8.96159	9.08358	-0.0138836	0.0319471	-0.0431595	-0.0464029	0.0584993	0.0918875	-0.0294561	0.0138836
11716474_a_at	9.30001	9.14829	9.33161	9.3069	9.31344	9.46098	-0.090889	0.064992	-0.146664	0.0112982	0.0654583	0.0951176	-0.064188	-0.0112982
11716475_a_at	11.122	11.0183	11.2327	10.2813	10.3504	10.2744	-0.0577049	0.199455	0.00217152	-0.00217152	-0.0109806	0.0243511	0.0373554	-0.00342178
11716476_a_at	8.28646	8.23731	8.38446	8.8351	8.74881	8.81309	-0.156786	0.0247831	-0.0179939	-0.0734177	0.0472231	0.0714359	0.0179939	-0.123986
11716477_x_at	8.29632	8.2234	8.39926	8.87268	8.80461	8.84349	-0.133924	-0.00771809	0.00771809	-0.0334339	0.0419893	0.0628891	0.0126419	-0.144283
11716478_s_at	11.0971	11.0759	11.0931	11.6472	11.6057	11.7031	-0.0840797	0.106093	0.00391388	0.0115118	-0.00391388	0.0580902	-0.0139685	-0.0134144
11716479_s_at	5.57001	5.54269	5.39858	5.65683	5.5866	5.46425	-0.125161	-0.0590348	0.113502	0.0385165	0.0325565	-0.021769	0.0217695	-0.0313106
11716480_a_at	5.03678	5.27488	5.14619	5.15381	5.19481	4.97947	-0.124344	-0.1428	-0.00216579	0.00216579	0.0596118	0.0318904	0.0709777	-0.0304236
11716481_x_at	6.03657	6.1783	6.2072	6.138	6.08427	5.86425	-0.0679421	-0.121945	-0.0309653	0.00889683	0.0327845	0.0342684	0.0539165	-0.0088973
11716482_a_at	8.86773	8.82286	8.76645	8.85823	8.7697	8.82991	-0.0103407	-0.0497236	-0.0164633	-0.0952291	0.0103407	0.0938806	0.0399504	0.0841026
11716483_x_at	7.9866	7.95606	7.9719	7.99022	7.97929	8.01384	-0.0431509	-0.103118	-0.0610752	-0.169082	0.0488434	0.0824604	0.19157	0.0431509
11716484_at	9.20215	9.19151	9.20913	8.85497	8.92942	8.84515	-0.0152092	0.0891409	0.00932693	-0.0501261	0.0133162	0.0872993	-0.0366325	-0.00932693
11716485_at	8.79634	8.74067	8.84785	9.42869	9.4395	9.44218	0.0370512	0.0683212	0.0920258	0.108952	-0.116908	-0.0741024	-0.0370512	-0.193428
11716486_at	5.00133	4.76899	4.67847	4.72756	4.78078	4.57075	0.00984001	0.00516701	-0.0429211	-0.026103	-0.00516748	-0.0101376	0.023385	0.0896902
11716487_a_at	9.53184	9.48767	9.52634	9.53026	9.5167	9.56463	-0.0416555	-0.0282116	-0.125749	-0.0757046	0.0606174	0.160986	0.0282116	0.0653772
11716488_x_at	9.51167	9.52645	9.54384	9.60826	9.626	9.62612	0.00656796	-0.0553541	-0.162361	0.000436783	0.0788546	0.0669937	-0.00555801	-0.000436783
11716489_a_at	2.96157	3.26757	3.38632	3.18769	3.25477	3.06663	0.154842	-0.0135741	0.0224037	-0.0548153	-0.0273366	0.0180135	-0.0190029	0.0135741
11716490_a_at	5.38002	5.33617	4.92347	5.86691	6.14131	5.88596	-0.347315	-0.132765	-0.433492	-0.212544	0.401577	0.456521	0.14546	0.132765
11716491_s_at	5.99589	6.23986	6.17662	6.33841	6.60546	6.5118	-0.18861	-0.211283	-0.2508	-0.176578	0.244048	0.176578	0.293347	0.20716
11716492_s_at	10.0248	9.95217	10.0105	9.81589	9.84364	9.85314	0.017993	0.143686	0.0705566	0.176867	-0.017993	-0.0274696	-0.115261	-0.203057
11716493_a_at	9.22637	9.18382	9.2685	9.06194	9.07047	9.07141	0.0234213	-0.00813007	-0.0878401	-0.0109158	0.00409222	0.0763779	0.0277557	-0.00409222
11716494_a_at	8.27808	8.16118	8.27197	8.1305	8.10085	8.15727	0.00237513	-0.0810876	-0.153883	-0.0843081	0.0560117	-0.00237513	0.0155931	0.0584002
11716495_a_at	9.08149	8.92265	9.01834	8.61846	8.46802	8.74359	0.104312	0.137992	0.0444784	0.210096	-0.110976	-0.0444784	-0.104267	-0.170375
11716496_s_at	8.61657	8.54465	8.5631	8.05435	8.46305	8.05409	0.165148	0.126888	0.0643768	0.2024	-0.200392	-0.0643768	-0.170434	-0.195435
11716497_at	10.1456	10.0837	10.0604	10.2616	10.2779	10.2561	-0.0358009	0.0190697	-0.0997229	-0.00635052	0.00719738	0.0946646	-0.0141993	0.00635052
11716498_s_at	11.4146	11.4002	11.4761	11.3205	11.3048	11.3857	0.152884	0.151099	0.0362539	0.16195	-0.0362539	-0.0437746	-0.101401	-0.177012
11716499_x_at	10.6015	10.5929	10.6343	10.3887	10.4361	10.4437	0.10832	0.15673	-0.0132608	0.107336	-0.03335	0.0132608	-0.0743027	-0.0369759
11716500_a_at	7.26475	7.05271	7.26001	6.3955	6.43612	6.48305	0.10974	0.01336	-0.150424	-0.117929	0.289462	-0.00915241	0.00915241	-0.196928
11716501_a_at	4.42686	4.63241	4.386	4.46271	4.46429	4.23003	0.00378132	-0.0634336	-0.0122786	-0.00935125	0.0682349	0.00781298	-0.0037818	0.00670815
11716502_x_at	4.23644	4.23894	4.18314	4.1381	4.06614	4.01598	0.226638	-0.0029211	0.250377	0.0029211	-0.0652661	0.00834608	-0.0127082	-0.0201097
11716503_a_at	5.13297	5.05871	5.09115	5.0982	5.03988	4.81627	0.0583105	-0.0356607	0.155627	0.00809669	-0.101336	-0.031579	-0.00809669	0.0752215
11716504_x_at	4.45943	4.61607	4.33572	4.51028	4.41026	4.18665	0.0870371	-0.0589032	0.0117698	0.00755405	0.022893	-0.0691361	-0.00755405	-0.183063
11716505_a_at	8.14135	8.09503	8.4284	7.86499	7.98775	7.91163	-0.0471172	0.217697	0.0814686	0.166452	-0.0196457	0.0196457	-0.0480123	-0.122849
11716506_s_at	10.573	10.5312	10.6132	10.482	10.5012	10.4863	0.0593462	0.149588	0.0174246	0.115296	-0.0174246	-0.0711489	-0.133229	-0.163299
11716507_at	7.27808	7.22559	7.12698	7.80273	7.84224	7.80185	-0.0283794	0.229675	0.0430641	-0.0393867	-0.0944638	0.0530133	-0.0437355	0.0283799
11716508_at	3.7237	3.36388	3.46464	3.79967	3.69123	3.68463	0.146319	-0.202339	-0.00117445	-0.150272	0.0122771	0.0561552	-0.0758638	0.00117445
11716509_a_at	9.18471	9.1204	9.14843	9.47151	9.61168	9.63586	-0.121943	-0.0207281	-0.115182	-0.0553246	0.139768	0.126266	0.0207281	0.129641
11716510_at	9.18469	9.09154	9.10405	9.1436	9.14599	9.17111	-0.0379276	-0.0694656	-0.00973701	-0.0575428	0.0259304	0.0165453	0.0554409	0.00973701
11716511_x_at	7.9635	8.06627	8.08572	8.02469	8.1275	8.37295	-0.0189991	-0.0054903	-0.00595379	0.0508251	0.0243959	-0.0553503	0.0054903	0.0471849
11716512_a_at	9.58327	9.54034	9.5154	9.53743	9.58917	9.63246	0.0220203	0.0711536	0.0224419	0.0722427	-0.0235729	-0.0220203	-0.088274	-0.0570755
11716513_a_at	8.64321	8.51292	8.56857	8.5775	8.56655	8.58835	0.00140429	0.228709	-0.0357361	0.0847006	-0.00140381	0.0165462	-0.0715618	-0.191417
11716514_s_at	10.0491	10.0011	10.0752	9.7437	9.77291	9.78865	-0.0159597	0.121926	-0.0494385	0.0280561	0.0350599	-0.0319815	-0.048521	0.0159597
11716515_x_at	10.5366	10.5539	10.5741	10.3614	10.353	10.3336	-0.0325356	0.0372257	-0.0371742	-0.0280437	0.0525017	0.0675116	-0.00182724	0.00182724
11716516_a_at	6.85792	6.79251	6.89223	6.81371	6.68984	6.76269	0.0668364	-0.0173864	0.0173864	0.0821667	-0.03899	-0.0212207	0.0432291	-0.110402
11716517_x_at	6.62818	6.66781	6.57369	6.61106	6.55841	6.57559	0.0696363	-0.0377378	0.0871244	0.114336	-0.0983896	-0.00771761	0.00771713	-0.0152559
11716518_at	8.43473	8.38235	8.38963	8.49886	8.47608	8.64417	0.0557218	0.086813	-0.0364213	0.00537491	-0.0154161	-0.00537539	-0.0520315	0.0402403
11716519_s_at	9.18887	9.13419	9.15563	8.98108	9.03027	9.10653	0.0697651	0.0142918	0.0114746	-0.0735283	-0.0114746	0.0270433	-0.0432673	-0.0202522
11716520_at	4.63359	4.64544	4.69397	4.83917	4.73439	4.67502	0.0729499	-0.0457211	0.0424576	-0.231155	-0.0808897	0.166697	-0.0424571	0.0584688
11716521_a_at	5.79114	6.08099	5.97691	5.83842	5.69324	5.48328	0.130834	-0.219739	0.0134144	0.00414228	-0.0446115	-0.0154319	0.0347066	-0.00414228
11716522_x_at	6.00237	6.40996	6.25801	6.10506	6.15033	5.91281	0.130707	-0.0649805	0.0117702	0.00686312	-0.094811	-0.0266333	0.0345583	-0.00686312
11716523_at	2.85067	3.03571	2.9965	3.18909	3.01068	2.96451	-0.0445428	0.0675633	-0.0247197	0.0247197	0.213022	-0.0805378	0.0768199	-0.171705
11716524_a_at	9.63315	9.55066	9.69866	9.05071	8.95931	9.10359	-0.014967	0.0759621	-0.0494213	0.115107	0.014967	0.0422115	-0.0516577	-0.0903854
11716525_a_at	6.50773	6.54049	6.19683	6.43971	6.27151	6.22727	-0.00152445	-0.0412855	0.00152445	0.0670776	0.13263	-0.0736089	0.0155287	-0.0246506
11716526_x_at	5.84893	5.99819	5.65168	5.91295	5.85403	5.65168	0.0291934	0.0115356	0.0371599	-0.0125461	-0.0115361	-0.101304	0.0944581	-0.022737
11716527_a_at	9.99652	10.0204	9.94961	9.83039	9.83545	9.88947	-0.178108	-0.00718307	-0.129938	-0.0911894	0.0778847	0.163871	0.00718307	0.0698614
11716528_at	5.62836	5.60449	5.68379	6.22695	6.11516	6.26614	-0.0397482	-0.189063	-0.0534487	0.0895801	-0.00457191	0.03581	0.115469	0.00457191
11716529_a_at	8.85135	8.70161	8.77342	8.71919	8.7823	8.7134	-0.0912323	0.141976	-0.0567799	0.0638285	0.0448809	-0.0273857	0.0273857	-0.168354
11716530_at	10.1425	10.1022	10.0747	10.1317	10.1789	10.087	0.024807	0.13471	-0.0023489	0.137705	-0.0423574	0.0023489	-0.115743	-0.0453491
11716531_at	4.18916	4.04234	3.9187	4.85874	4.71279	4.79014	-0.0508466	0.0191965	0.260715	-0.170759	0.0911636	-0.0176744	-0.0103946	0.0103946
11716532_a_at	2.86392	2.95964	2.74595	2.86392	2.60132	2.89436	-0.0410528	-0.000116825	0.0121913	-0.0267177	0.000116825	-0.0624161	0.0989451	0.0358181
11716533_a_at	10.58	10.5312	10.5481	10.267	10.3165	10.3354	-0.0531139	0.0737724	0.0018158	0.0419416	-0.0018158	0.0399313	-0.00619888	-0.0878592
11716534_s_at	10.7343	10.6913	10.7713	10.4616	10.4812	10.5019	0.0334587	0.0953789	0.0424147	0.0526009	-0.0935135	-0.0334587	-0.0438652	-0.133787
11716535_a_at	9.99542	9.94603	9.97984	9.70837	9.73177	9.67231	0.00698471	0.104074	-0.0489445	0.0575638	-0.0593653	0.0512753	-0.0413694	-0.00698471
11716536_a_at	8.65927	8.62871	8.83049	8.57845	8.52924	8.63622	0.159294	0.163848	0.0361948	0.168387	-0.0365639	-0.0361948	-0.169375	-0.131416
11716537_s_at	8.43881	8.49994	8.59441	8.21507	8.35263	8.21499	0.0776672	0.281737	0.174853	0.151614	-0.227108	-0.126114	-0.0776672	-0.366183
11716538_x_at	8.66146	8.65584	8.82841	8.51162	8.50363	8.50499	0.146226	0.180897	0.0810642	0.0772705	-0.164466	-0.0772705	-0.141106	-0.209007
11716539_a_at	8.2593	8.20149	8.17933	7.78832	7.74742	7.87742	0.0893803	0.193764	0.0182438	0.0106373	-0.0875893	-0.0249271	-0.0106373	-0.0247469
11716540_a_at	7.81003	7.91884	8.0129	7.57398	7.74413	7.65932	0.197433	0.0734978	0.0263348	0.286914	-0.169509	-0.0263348	-0.107175	-0.091836
11716541_a_at	5.34884	5.28713	5.26148	5.23195	5.13083	5.03465	0.0609636	-0.0223565	0.011117	0.0220361	-0.0533237	-0.0427532	-0.00396252	0.00396252
11716542_x_at	4.74566	4.77052	4.51381	4.68124	4.62245	4.50159	0.0445614	-0.0676098	-0.00905466	0.0151014	-0.00780535	-0.0110841	0.00780582	0.13832
11716543_a_at	7.6238	7.85485	7.67095	7.69233	7.66347	7.43444	-0.0310946	-0.0180016	0.0792398	0.0454607	-0.0438995	0.0180016	0.0675201	-0.0240746
11716544_at	4.94266	4.93741	4.86561	4.89719	4.87374	4.87959	0.0058732	-0.0014801	0.0373802	0.00147963	-0.0282784	-0.0240541	-0.052433	0.00409508
11716545_x_at	10.7707	10.7203	10.7593	10.5682	10.5983	10.6191	0.105595	0.191209	0.0150566	0.0978842	-0.0698862	-0.0150566	-0.0874414	-0.132568
11716546_s_at	10.2457	10.2714	10.312	10.3043	10.2878	10.3216	0.00763321	0.054018	-0.00329304	0.00329304	-0.0616999	0.0301638	-0.116521	-0.105782
11716547_s_at	5.13083	5.23041	5.15174	5.22088	5.22578	5.04637	0.112479	-0.0938597	0.0528798	0.0472507	-0.0342889	-0.118573	-0.0935764	0.0342889
11716548_x_at	5.75702	5.60786	5.52443	5.27322	4.9395	4.89672	-0.105082	-0.0633111	0.00528145	-0.0826526	-0.00528145	0.0274014	0.0209236	0.0414834
11716549_s_at	3.56493	3.67711	3.68848	3.7761	3.65816	3.39956	0.0766487	-0.0569887	-0.0374851	0.0441599	0.203019	-0.103049	-0.085731	0.0374851
11716550_at	8.242	8.27389	8.16769	8.39655	8.34192	8.37713	-0.233964	-0.314338	-0.190116	-0.177028	0.193655	0.216303	0.36592	0.177028
11716551_s_at	7.79398	7.67583	7.70143	7.84862	7.91517	8.0306	-0.350589	-0.256715	-0.436806	-0.334247	0.39991	0.256715	0.27307	0.277432
11716552_a_at	5.77046	5.67267	5.71825	5.86507	5.88881	5.86425	0.165686	0.0619946	0.109245	-0.0444589	-0.112087	-0.00812817	0.00812817	-0.0296187
11716553_a_at	8.49932	8.51475	8.46412	8.19408	8.14859	8.26105	-0.162688	-0.10852	-0.184421	-0.0170507	0.101657	0.124806	0.0170507	0.0805016
11716554_a_at	3.18418	3.1933	3.37204	3.2876	3.15653	3.11177	-0.0168657	-0.094594	0.0994864	0.0690784	0.0168657	-0.0210195	-0.0224123	0.0690784
11716555_at	7.93518	7.84215	8.00988	8.09321	8.11617	8.22332	0.100045	0.0950117	-0.0184927	0.0902262	-0.0761023	0.00367737	-0.00739288	-0.00367737
11716556_a_at	5.58236	5.64321	5.63169	5.71955	5.59879	5.61233	0.0393839	0.0227261	0.0824175	-0.0624409	-0.0604229	-0.0227265	-0.0788331	0.104992
11716557_a_at	4.13394	4.51648	4.26057	4.24211	4.12993	4.08612	0.0425096	-0.0153861	0.0475526	-0.0223227	0	-0.0457463	0	0.154767
11716558_at	4.14476	4.31155	3.92289	3.92454	3.89761	3.70311	0.0777936	-0.0536203	0.0363207	-0.0363212	0.0465541	-0.13706	-0.150621	0.07373
11716559_x_at	4.35794	4.63804	4.46039	4.34207	4.4633	4.16897	0.092257	-0.0799651	0.0195599	0.00374889	-0.00374889	-0.127168	-0.071744	0.0501518
11716560_a_at	8.12596	8.1222	8.05599	8.43585	8.25257	8.33033	-0.0332346	-0.129505	-0.0351229	-0.006423	0.006423	0.0754042	0.0620575	0.0754042
11716561_x_at	7.34619	7.49449	7.50841	8.02154	7.80335	7.8401	-0.0810247	-0.0578237	-0.0303378	-0.0224152	0.0224152	0.0790486	0.0974259	0.0840669
11716562_at	9.83959	9.89885	9.86636	9.62628	9.78685	9.66762	0.257259	0.123755	-0.0203991	0.23695	0.0203991	-0.0337534	-0.0445614	-0.16624
11716563_s_at	10.3564	10.3492	10.3692	10.2489	10.2069	10.2134	0.103352	0.226582	0.0850506	0.169851	-0.10077	-0.0850506	-0.192698	-0.144059
11716564_a_at	10.0486	10.0452	10.0368	9.98008	9.97134	10.0354	0.093399	0.155908	0.17546	0.00589657	-0.0654192	-0.00589657	-0.0792952	-0.115742
11716565_a_at	9.25333	9.11436	9.27461	8.97768	9.00242	9.12953	0.116449	0.0199461	-0.0352345	-0.0199461	-0.0401773	0.065814	0.0489025	-0.0999317
11716566_a_at	6.76788	6.44161	6.62575	6.89717	6.69179	7.01054	0.35601	0.23707	0.195569	0.322156	-0.195569	-0.255988	-0.387679	-0.223068
11716567_a_at	9.93223	9.85721	9.9898	9.86152	9.91232	10.0315	-0.00887108	0.0430546	-0.0226421	0.0388432	0.0436296	-0.00417519	0.00417519	-0.0422344
11716568_a_at	6.53558	6.40255	6.46062	6.44966	6.44004	6.63702	0.158316	0.212383	0.0158672	0.103757	-0.0908017	-0.0158677	-0.111712	-0.0992827
11716569_at	4.70838	4.99519	4.91487	4.62989	4.61855	4.73907	0.0115767	-0.0549302	0.0329638	-0.212601	0.150962	-0.0550857	-0.0115762	0.0745087
11716570_a_at	6.67179	6.93132	6.77976	6.73587	6.66894	6.65927	-0.107527	0.000606537	0.0377846	0.0142231	-0.0078516	-0.000606537	-0.0167122	0.0617437
11716571_at	6.17319	6.29388	6.13003	6.12714	6.45993	6.14024	0.0737724	-0.0285397	-0.0544114	0.0230141	-0.0600238	0.00496006	0.0855732	-0.00496006
11716572_s_at	11.8804	11.8707	11.8582	11.9822	12.043	11.985	0.0232992	0.0910797	0.0434532	0.0445385	-0.0727387	-0.0232992	-0.0772886	-0.114173
11716573_a_at	6.7756	6.60703	6.79444	6.28089	6.30281	6.37345	-0.0564337	-0.244067	-0.0192695	-0.000782013	0.195034	0.209076	0.161284	0.000782013
11716574_at	8.72493	8.62594	8.73677	8.79556	8.81521	8.93456	-0.111762	-0.0712953	-0.113138	-0.0881691	0.140691	0.157741	0.150402	0.0712957
11716575_a_at	5.94559	5.91135	6.03434	6.07487	5.88114	6.02065	0.158444	-0.183127	-0.0229907	0.166621	-0.123296	0.0863895	-0.0293045	0.0229902
11716576_a_at	7.53557	7.22242	7.30566	7.27355	7.21647	7.20321	-0.188615	0.202262	0.154691	0.102591	0.0421562	-0.0421562	-0.114449	-0.128918
11716577_s_at	7.38097	7.41486	7.4517	6.68303	6.65706	6.84274	0.0997138	0.0620265	-0.091157	-0.0663409	0.025568	-0.0129771	0.0129771	-0.0933447
11716578_at	9.08803	8.96363	8.96206	8.7709	8.82114	8.89053	-0.0112076	0.172036	0.0567064	0.131635	-0.0614243	0.0112076	-0.0653553	-0.118986
11716579_a_at	11.3929	11.2783	11.3824	11.1861	11.1359	11.2881	-0.06703	-0.0154495	-0.0578709	-0.0454216	0.0912638	0.14071	0.0154495	0.0350199
11716580_s_at	10.4785	10.3933	10.4957	10.1499	10.0983	10.1868	-0.320518	-0.0204983	-0.215328	-0.146678	0.0274572	0.0296993	0.0352488	0.0204983
11716581_a_at	8.3898	8.22955	8.30412	8.84596	8.90094	8.97405	-0.00905561	0.0201073	-0.004776	0.00477552	0.00764179	-0.0261803	-0.00492573	0.022193
11716582_a_at	9.54315	9.587	9.57565	10.0476	10.099	9.9893	-0.0825424	0.262458	0.145561	0.0795393	0.0154734	-0.0842304	-0.0154734	-0.060009
11716583_a_at	10.0523	10.0014	10.0701	11.1129	11.1067	11.2007	0.00616074	0.026269	-0.0832892	-0.0734062	0.00451088	0.0447559	-0.0146103	-0.00451088
11716584_x_at	9.80959	9.72323	9.84555	10.9602	10.935	10.9324	-0.000524521	0.063199	-0.0870218	-0.0501175	0.0456533	0.0229549	-0.0100813	0.000524521
11716585_a_at	10.435	10.4026	10.4586	10.266	10.2522	10.2083	0.0202532	0.0262575	0.00377941	0.0465193	-0.0247374	-0.0546713	-0.0512056	-0.00377941
11716586_a_at	7.4373	7.58674	7.52543	7.03321	7.12606	7.13493	0.038866	0.0264649	0.00132084	-0.0563765	-0.0264711	-0.0441036	0.057652	-0.00132084
11716587_at	11.4632	11.4361	11.4402	10.7631	10.7206	10.6907	-0.0283871	0.116375	0.0196991	0.0228939	-0.0196991	0.0217199	-0.0608587	-0.0385036
11716588_at	8.83816	8.77086	8.94981	9.02976	9.13646	9.18518	-0.0621018	0.0717516	0.00917768	-0.0052309	0.0714083	-0.134681	0.0052309	-0.0635753
11716589_x_at	9.51126	9.44788	9.49507	9.7502	9.81444	9.81148	-0.184885	-0.0091114	-0.037859	-0.0869789	0.106889	0.0660906	0.0091114	0.0274286
11716590_s_at	9.42227	9.36857	9.38441	9.36323	9.40955	9.41184	-0.046896	0.118057	0.107244	-0.00469112	0.00563335	0.00469112	-0.0159283	-0.103103
11716591_a_at	7.22931	7.20665	7.22	7.13876	6.98587	7.14066	-0.000195026	0.0131068	0.0938187	0.000195026	0.0774322	-0.0520186	-0.0360451	-0.109821
11716592_s_at	7.05239	6.89613	6.96097	6.8504	6.81711	6.81981	-0.0299797	0.00926638	-0.0931206	0.0624199	0.0291562	0.132272	-0.0092659	-0.175076
11716593_x_at	7.31807	7.14553	7.23524	7.10618	7.17642	7.19876	-0.00359964	0.0748472	0.0315795	-0.0279551	-0.040338	0.00360012	0.0228906	-0.0822048
11716594_a_at	8.48483	8.35007	8.35451	8.3178	8.38665	8.40524	0.0580168	0.131632	-0.0738897	0.130782	-0.0109992	0.0109997	-0.0960212	-0.0111275
11716595_s_at	8.48866	8.38475	8.41456	8.80872	8.80408	8.91708	-0.0972137	-0.0165901	-0.0958738	-0.101726	0.0740175	0.0933151	0.0439844	0.0165901
11716596_a_at	9.34839	9.20834	9.19127	9.70563	9.71152	9.6603	-0.0904064	-0.0260401	-0.0690556	-0.00952816	0.0826445	0.126878	0.0130281	0.00952816
11716597_a_at	8.93099	8.82431	8.91195	8.95743	8.99676	9.00075	-0.014791	0.0667829	-0.0851255	0.0743256	0.0147905	0.0924315	-0.0634212	-0.022121
11716598_a_at	10.2444	10.1924	10.2342	10.2588	10.2506	10.2603	0.0699244	0.00701237	-0.00701237	0.0450935	-0.0266724	0.0216379	-0.0465126	-0.0480089
11716599_s_at	11.2052	11.1887	11.2162	11.2211	11.1412	11.2399	-0.0213604	0.0789166	0.0114365	0.00973606	-0.00973606	0.0201778	-0.0498199	-0.0712166
11716600_a_at	8.64765	8.56144	8.70212	8.4176	8.47673	8.4176	0.0681024	-0.00869799	0.00563097	0.111927	-0.0623941	-0.0711465	-0.00563049	0.0378981
11716601_a_at	8.66937	8.71437	8.69084	8.93395	8.95541	8.98287	0.00241661	0.144826	0.0477934	-0.0130482	-0.00241661	-0.0742559	-0.0355949	0.0615339
11716602_at	7.4487	7.34714	7.34282	7.33467	7.36955	7.44959	-0.218981	0.0212483	0.138397	0.242194	-0.0212479	0.0370712	-0.0658813	-0.128913
11716603_a_at	9.03644	8.97795	8.94504	9.27294	9.28446	9.39392	-0.0843534	0.13378	0.0438986	0.0919609	-0.115098	0.0162477	-0.0162477	-0.155933
11716604_a_at	8.31189	8.31202	8.33408	8.49719	8.42405	8.52132	0.0560408	0.0710702	-0.0158925	-0.0399957	0.0357142	-0.0109577	0.0109582	-0.207733
11716605_at	4.1676	4.28699	4.18146	4.30615	4.265	3.88556	0.0354257	-0.134126	-0.00493765	0.10578	0.0616713	-0.0536838	-0.0507755	0.00493765
11716606_s_at	9.90376	9.84558	9.84013	9.77173	9.8334	9.88233	-0.0378819	0.0165977	-0.139662	0.00292492	0.0196295	0.038661	-0.00292492	-0.102178
11716607_a_at	11.3765	11.2924	11.3946	11.2609	11.2676	11.27	-0.0262203	0.0237141	-0.0826712	0.0223608	0.0757523	0.0535736	-0.0223608	-0.0310068
11716608_a_at	10.741	10.7114	10.867	10.622	10.6833	10.7286	-0.0470209	0.127901	0.00191689	0.0945635	-0.00191689	0.0662546	-0.0130215	-0.117117
11716609_a_at	6.73193	6.83702	6.89065	6.75933	6.62612	6.62717	-0.145435	-0.268309	-0.113373	-0.0069437	0.00694323	0.0139127	0.10941	0.0413389
11716610_a_at	11.3306	11.4126	11.4183	11.4122	11.357	11.4232	0.0653009	-0.00668907	-0.0878525	0.0144606	0.0716915	-0.0187559	0.00668907	-0.0401649
11716611_x_at	10.8155	10.813	10.8468	10.8212	10.7707	10.8391	0.003335	0.00327873	-0.0537472	-0.00327873	0.0317059	0.0214109	-0.03479	-0.0360002
11716612_a_at	7.95108	7.95812	7.9844	8.04068	8.00449	8.03206	0.154167	-0.0182776	0.00073576	0.0334787	-0.00185156	0.00658035	-0.0515604	-0.000736237
11716613_s_at	13.1931	13.1694	13.1846	13.127	13.1006	13.1614	-0.058382	-0.0386839	-0.062253	-0.0291319	0.0653257	0.0625649	0.0320807	0.0291309
11716614_a_at	11.6485	11.6335	11.6887	11.6144	11.6485	11.6491	-0.0702	0.0129299	-0.0767889	0.0283031	0.0122652	0.0415564	-0.0122652	-0.0938997
11716615_s_at	9.86667	9.84529	9.84529	10.0411	10.0645	10.0265	0.0469999	0.0763636	0.0127859	0.000299454	-0.0583658	-0.000299454	-0.109014	-0.114692
11716616_a_at	10.2889	10.1297	10.3615	9.63602	9.64251	9.80985	-0.0189075	0.163954	0.0619326	0.0369768	-0.0151291	0.00710201	-0.00710201	-0.0698385
11716617_at	12.2135	12.1191	12.1424	12.2023	12.1462	12.2559	0.00359535	0.216427	0.0941439	0.131869	-0.0469599	-0.00359535	-0.0873032	-0.098979
11716618_at	9.82286	9.9002	9.85161	10.0056	9.97843	9.92159	0.018961	0.0426273	-0.00924969	0.10962	-0.0480604	0.00924969	-0.0457697	-0.0458593
11716619_a_at	10.6757	10.6072	10.5959	10.5783	10.6081	10.6424	0.114903	0.267183	0.136058	0.246943	-0.18532	-0.114903	-0.219218	-0.235447
11716620_a_at	10.1529	10.0999	10.1287	10.1121	10.1602	10.1246	0.0716391	0.309311	0.117257	0.0790863	-0.152886	-0.0716391	-0.155883	-0.145295
11716621_a_at	9.18183	9.09027	9.16563	9.23779	9.2686	9.35988	0.199034	0.222667	0.0415077	0.115729	-0.0415077	-0.0422564	-0.0848398	-0.132525
11716622_x_at	9.6631	9.67604	9.75934	9.53197	9.51005	9.63968	0.0273724	0.0104885	-0.0583591	-0.0653467	0.0202208	0.0785036	-0.0104885	-0.0336933
11716623_a_at	10.4792	10.4221	10.4792	10.5969	10.5521	10.6137	0.00598431	0.13317	-0.00598431	0.03864	-0.0123606	-0.0149488	0.00804996	-0.114902
11716624_s_at	10.7328	10.7837	10.7849	10.9832	11.0745	10.9408	0.0117149	0.174875	-0.00781822	0.0900822	0.00781822	-0.0509014	-0.108527	-0.0693836
11716625_a_at	9.93543	9.96944	9.85239	9.7977	9.8256	9.79476	0.0267143	0.00942039	0.0564384	0.03755	-0.0185719	-0.00942039	-0.0141401	-0.0550995
11716626_at	8.74363	8.57349	8.62841	9.02758	8.96642	9.09728	0.0890017	0.071517	0.0112028	0.0275354	-0.0807152	-0.0321026	-0.0112028	-0.208319
11716627_a_at	5.76345	5.89986	5.71398	6.02055	5.90432	5.9256	0.0063653	-0.116951	0.0500016	0.217991	0.131745	-0.107872	-0.0063653	-0.066896
11716628_at	9.76439	9.77057	9.75175	10.1334	10.1006	10.2132	0.0459566	0.0392151	0.0158844	0.0441656	-0.0446405	-0.0158844	-0.0390358	-0.0506134
11716629_at	7.67133	7.65131	7.73935	8.04722	7.99646	8.17194	-0.0590224	-0.0461664	-0.202191	-0.121561	0.0580797	0.0864329	0.0819254	0.0461659
11716630_a_at	7.51799	7.43883	7.48269	8.10055	8.09606	8.3766	-0.177487	-0.186153	-0.117555	-0.188337	0.201561	0.335264	0.37368	0.117555
11716631_s_at	2.7107	2.72507	2.47777	2.65175	2.82421	2.72271	-0.214044	-0.122282	0.13631	0.0585701	-0.0136282	0.0129795	0.00632596	-0.0063262
11716632_at	8.23897	8.30792	8.32185	8.08663	8.07823	8.07221	0.0170412	0.041769	0.0143366	-0.0227795	-0.0128593	-0.0228043	-0.00481415	0.00481415
11716633_a_at	9.03852	8.94728	9.01013	9.3018	9.21842	9.33392	-0.0872736	0.113533	-0.00591946	0.0177155	0.00591946	0.0144129	-0.00912094	-0.138405
11716634_a_at	11.0922	11.0444	11.1849	10.823	10.8339	10.8671	-0.122023	0.115621	0.00559521	0.00358295	0.0249023	-0.00358295	-0.00981808	-0.0974512
11716635_x_at	10.8154	10.8468	10.8904	10.6227	10.6271	10.632	-0.0379162	0.0991831	-0.0213995	0.0262003	-0.0072155	0.0344286	0.0072155	-0.0458574
11716636_a_at	9.36942	9.33846	9.3495	9.91907	9.89463	9.90524	-0.244395	-0.219599	-0.375132	-0.163803	0.22607	0.252012	0.209357	0.163803
11716637_at	9.90852	9.88297	9.87031	9.7652	9.72278	9.83484	0.0162277	0.126889	-0.0514278	0.0838795	0.000505447	-0.000505447	-0.0165882	-0.0616341
11716638_s_at	9.52372	9.64156	9.57058	9.77042	9.85778	9.84962	-0.0199881	0.0030489	0.0128574	-0.00410175	-0.0030489	0.09161	0.00747108	-0.00389957
11716639_a_at	7.20179	7.08673	7.22601	7.10508	7.18159	7.08267	0.00375557	0.00128746	-0.00128746	0.0427203	0.0537524	-0.00732136	-0.0155563	-0.0239515
11716640_a_at	9.98097	9.90195	10.0485	9.83564	9.75868	9.82129	0.0836954	0.126426	0.0693893	0.099535	-0.173548	-0.0693893	-0.107999	-0.232445
11716641_x_at	9.7988	9.70135	9.76187	9.65323	9.63645	9.67044	0.138133	0.175558	0.0427914	0.0456257	-0.0427914	-0.113367	-0.12768	-0.175209
11716642_s_at	10.0471	10.0274	10.0851	9.82771	9.91873	9.9241	0.0277929	0.0829658	0.0573597	0.118237	-0.0398102	-0.0277929	-0.0881205	-0.146379
11716643_s_at	9.71754	9.72295	9.63808	9.69225	9.6714	9.74841	-0.0474749	0.0211859	0.000383377	0.0171509	-0.000383377	0.0090456	-0.0613298	-0.0776224
11716644_a_at	9.11659	9.04599	9.12152	8.87627	8.90019	8.9329	-0.00720978	0.00720978	-0.100682	-0.0548944	0.0481729	0.0512648	-0.0277882	0.0337105
11716645_a_at	10.6577	10.6322	10.5969	10.9792	11.0003	11.0219	0.00344944	0.0347071	-0.0688238	0.0207462	-0.00344944	0.0497723	-0.0150175	-0.0372086
11716646_a_at	9.81636	9.75553	9.81317	9.5322	9.45407	9.62121	0.00542641	0.0637264	-0.0206146	0.0847597	-0.00542641	0.0618229	-0.0219707	-0.0443096
11716647_x_at	10.3265	10.3283	10.3868	10.11	10.1069	10.1771	-0.00561714	0.0212326	0.0109596	0.0144682	-0.00604248	-0.00531769	-0.00298977	0.00298977
11716648_a_at	9.5764	9.48298	9.51711	9.26831	9.25802	9.38942	-0.19535	-0.0300207	-0.154721	-0.147324	0.162264	0.163337	0.0300207	0.0639009
11716649_a_at	9.75236	9.6635	9.59563	9.4469	9.46928	9.53115	-0.151875	-0.0162935	-0.0377979	0.0135612	0.0252523	0.0670567	-0.0135612	0.057291
11716650_a_at	10.0398	10.0164	10.0595	10.2783	10.243	10.3174	-0.0742941	0.174884	0.0391378	0.0347815	-0.0194073	0.0194073	-0.0374746	-0.0558443
11716651_a_at	9.49523	9.40691	9.43665	9.77467	9.76983	9.91459	0.117517	0.0733547	0.0397196	0.0477695	-0.0397196	-0.0435972	-0.0765867	-0.160155
11716652_a_at	6.13974	6.13285	6.1981	6.38549	6.45075	6.45529	0.00488234	0.126777	-0.0411258	0.0193191	0.0358653	-0.00488281	-0.0519133	-0.0170779
11716653_x_at	7.85577	7.77195	7.8124	8.20672	8.18282	8.28212	-0.0121946	0.0394001	-0.119008	0.100848	0.0121946	0.0457201	-0.0132542	-0.0849772
11716654_a_at	8.72336	8.55937	8.62642	9.11437	9.1692	9.22117	-0.0207777	0.189816	0.00334072	-0.045455	0.0940905	0.0500746	-0.00334072	-0.135319
11716655_a_at	9.67101	9.61174	9.59604	9.80418	9.95134	9.99793	0.0497246	0.0174742	-0.0231972	-0.00604153	0.0245943	-0.0499725	0.00604153	-0.0531044
11716656_x_at	8.31948	8.25043	8.13572	8.49086	8.68357	8.73324	0.0330572	0.00344753	-0.00447464	0.100598	-0.00344753	-0.0110807	-0.00895882	0.012682
11716657_at	7.11786	6.96514	6.96751	7.47093	7.31513	7.32783	-0.137943	0.0286088	-0.0171323	-0.00707197	0.060853	-0.0626726	0.00707197	0.103032
11716658_a_at	10.0539	9.98927	10.1033	9.90271	9.91916	9.96704	-0.194139	-0.00196362	0.00196362	0.0763111	-0.0114737	0.0421181	0.0180836	-0.138469
11716659_a_at	10.3111	10.212	10.2873	10.6838	10.6558	10.6742	-0.0535784	0.0436735	-0.0981016	-0.0137558	0.125278	0.105918	0.0137558	-0.0178976
11716660_at	4.53936	4.6948	4.73553	4.53152	4.62791	4.57598	0.0490446	0.0144053	-0.0833998	0.00806999	-0.0664992	-0.00806999	-0.0257721	0.0315876
11716661_at	7.12461	7.27024	7.11186	7.27557	7.19445	7.30712	-0.0601549	-0.0936542	-0.05055	0.00343847	0.0901637	0.0761065	0.0101867	-0.00343847
11716662_at	7.6209	7.57425	7.59411	8.29209	8.31365	8.38831	0.0212493	-0.0162787	-0.0139184	-0.0195899	0.12981	0.0465617	0.00655937	-0.00655937
11716663_a_at	11.6828	11.5979	11.6999	11.9223	11.9349	12.1326	-0.214969	-0.0359001	-0.199201	-0.110332	0.0902986	0.182134	0.0359001	0.0630674
11716664_x_at	11.6621	11.6199	11.6357	12.0026	11.9473	12.1203	-0.152598	-0.0366688	-0.189686	-0.118702	0.136053	0.18812	0.0366688	0.0540113
11716665_s_at	11.5041	11.4071	11.4782	11.7293	11.649	11.955	-0.194202	-0.0185843	-0.187766	-0.106777	0.115659	0.200542	0.0878458	0.0185843
11716666_a_at	8.82449	8.81573	8.55322	8.80007	8.83751	8.83744	-0.0755472	-0.0807724	-0.253264	-0.103197	0.149491	0.214084	0.199748	0.0755472
11716667_a_at	10.1244	10.0513	10.094	9.86289	9.90453	9.88292	0.0237618	0.126697	0.0618782	0.0364981	-0.0479774	-0.0237618	-0.066225	-0.145729
11716668_at	9.38757	9.45295	9.45616	9.23092	9.19728	9.18775	0.0304651	-0.0691519	0.0141516	-0.00196457	0.00196457	0.0200043	-0.00901508	-0.0608568
11716669_x_at	9.38561	9.45818	9.46139	9.23137	9.18431	9.17938	0.0115852	-0.0499153	0.0376854	0.00014782	-0.00145435	0.00307655	-0.0245457	-0.00014782
11716670_s_at	8.17369	8.23563	8.3442	8.01134	8.05575	7.97584	-0.0326662	-0.025847	-0.00541306	0.116876	0.0266414	0.154479	-0.0225339	0.00541258
11716671_x_at	10.1897	10.122	10.1143	10.0897	10.1121	10.1045	-0.0156889	0.147736	0.00716591	0.00981712	-0.00716591	0.0421381	-0.0427218	-0.0286751
11716672_x_at	8.25149	8.32608	8.19526	8.14934	8.20759	8.22409	0.103168	0.162003	0.0149584	-0.0149584	-0.0519629	0.0426235	-0.056797	-0.0861435
11716673_a_at	9.56955	9.59829	9.55139	9.6809	9.68122	9.73307	0.0162659	0.0483227	0.00684357	0.0117226	-0.0151052	-0.00684357	-0.0366144	-0.0196161
11716674_a_at	8.02532	7.95949	8.01657	8.08848	8.04225	7.91988	0.112291	0.241135	0.0624118	0.178916	-0.0901074	-0.0886626	-0.0624118	-0.127988
11716675_at	8.30781	8.176	8.32008	8.07929	8.11927	8.18859	0.0315599	0.0363183	-0.0799484	-0.014051	-0.0148244	0.00580692	-0.0058074	0.0687346
11716676_a_at	7.70683	7.5348	7.65368	7.45218	7.50619	7.46206	0.0341015	0.0600805	0.0472016	0.026371	-0.0813932	-0.026371	-0.111118	-0.0892396
11716677_x_at	7.31366	7.1771	7.16522	7.06406	6.95132	7.10594	0.122412	0.0186968	0.00567913	0.0934706	-0.069222	-0.0569391	-0.00567913	-0.0274677
11716678_a_at	3.37921	3.49815	3.28851	3.13845	2.81023	2.99121	-0.0244641	0.00238514	0.0583892	-0.131022	-0.00238514	0.0183449	-0.0368857	0.083559
11716679_s_at	6.57038	6.73587	6.57631	6.46692	6.67538	6.34922	-0.0415506	-0.107844	-0.0214262	0.0557222	0.0273123	-0.00872993	0.00872993	0.0370207
11716680_x_at	4.89513	4.98473	5.09337	4.38223	4.75495	4.53198	0.0860724	0.074615	-0.0262637	-0.0688915	-0.0598087	0.0262637	0.0731349	-0.250822
11716681_at	5.09397	4.96014	4.86461	4.82046	4.75438	4.68978	0.0955234	0.11954	-0.0449333	0.0386581	-0.0307093	0.0307093	-0.115148	-0.092381
11716682_s_at	7.60121	7.69292	7.56462	7.25102	7.31037	7.1714	0.00475025	0.0152073	0.0564127	-0.0142765	-0.0204096	-0.00475025	-0.0240917	0.0157166
11716683_x_at	8.40963	8.39451	8.32558	8.0358	8.03923	8.0561	-0.0948038	-0.0015564	0.000659943	0.047842	0.0398731	-0.0411282	0.0284748	-0.000659943
11716684_a_at	6.58778	6.28993	6.70342	6.06769	6.09959	6.04645	-0.12111	-0.184608	-0.279286	0.0269427	0.215384	0.227867	0.30055	-0.0269427
11716685_s_at	3.83083	3.28034	3.78221	3.11094	3.24504	3.24504	-0.321808	-0.0773873	0.0773873	-0.199353	0.0908012	0.111155	0.335036	-0.0998054
11716686_a_at	6.61352	6.35724	6.71351	6.68303	6.65266	6.62876	0.00626469	-0.0270839	-0.00148773	-0.0098567	0.00148773	0.0418921	0.00791979	-0.0739598
11716687_x_at	10.5251	10.5469	10.5673	10.5961	10.5938	10.6563	0.161511	0.110817	0.0445004	0.135983	-0.0838718	-0.0445004	-0.128971	-0.11981
11716688_at	7.75212	7.78657	7.81187	7.47983	7.35397	7.24558	0.00370312	-0.0646324	0.0629702	-1.43051e-05	1.43051e-05	-0.00944328	-0.0378084	0.0350456
11716689_s_at	6.94782	6.79621	6.9313	6.44197	6.65468	6.55311	0.018003	0.0604959	0.16307	0.115641	-0.122456	-0.0791135	-0.018003	-0.0216522
11716690_x_at	7.43271	7.39044	7.40146	7.05213	7.33329	7.05417	0.00374317	-0.0288095	0.0279417	0.0151663	0.0785742	-0.108804	-0.0115595	-0.00374317
11716691_a_at	8.03543	7.97723	8.15085	8.12834	8.20718	8.21504	-0.00838947	0.0827885	0.00535297	-0.0450993	0.0524459	0.0324512	-0.00535297	-0.00884438
11716692_x_at	8.95506	8.88104	8.90008	9.03393	9.051	9.11049	-0.0628462	0.0126696	-0.113121	-0.110644	0.0741291	0.0806932	0.0256586	-0.0126696
11716693_a_at	8.51965	8.39781	8.42134	8.17283	8.23601	8.13378	0.0260525	0.0199022	-0.0515099	-0.00835466	0.00835419	-0.0142674	0.054204	-0.0801787
11716694_at	8.17544	8.13432	8.25081	7.85195	7.79982	7.80742	0.00355005	0.0794601	-0.0636601	0.0200562	-0.0154815	0.0502419	-0.11246	-0.00355005
11716695_a_at	8.5067	8.43742	8.40093	7.8995	7.87001	7.92395	0.0845127	-0.00979233	-0.0321865	-0.0476842	0.0138636	-0.0719986	0.0898266	0.00979233
11716696_s_at	8.20354	8.19013	8.05417	7.60319	7.49048	7.50848	-0.0266442	0.0526433	0.0732412	0.0389776	-0.00572348	0.00572395	-0.00764561	-0.0213099
11716697_at	3.3004	3.38638	3.21792	3.3051	3.28865	3.53404	0.0257139	-0.105574	-0.0109181	0.00693893	0.0209074	0.0658126	-0.00693846	-0.0236449
11716698_s_at	8.52762	8.52946	8.4436	8.8919	8.9167	9.10795	-0.0681057	-0.0735464	-0.145193	-0.196665	0.14564	0.209061	0.112856	0.0681057
11716699_a_at	9.91332	9.88169	9.93109	9.86082	9.86966	9.9205	-0.107056	0.000860214	-0.0738049	-0.0345211	0.113578	0.128367	-0.000860214	0.0366859
11716700_at	9.54002	9.48332	9.52171	9.30301	9.23382	9.37704	-0.0104132	0.00659275	0.014533	-0.0261383	0.0232086	0.0867901	-0.00659275	-0.0209036
11716701_a_at	8.42492	8.4553	8.39608	8.99204	8.98925	9.08261	-0.0412436	0.0042448	-0.112938	-0.0292854	0.0462942	0.019825	0.00478649	-0.0042448
11716702_a_at	2.69259	2.78656	3.09364	2.88991	2.81828	3.0936	-0.0743599	-0.194737	0.0809794	0.125025	-0.063076	-0.0330896	0.0330896	0.045619
11716703_a_at	8.22	8.18189	8.1459	9.15294	9.1781	9.23935	0.0132494	-0.00636673	-0.0365877	0.020133	-0.0492239	-0.0108166	0.00636673	0.0183458
11716704_at	7.28624	7.28461	7.32106	7.09894	7.24639	7.12592	0.0240145	0.00635052	-0.0182533	-0.0239496	0.0153618	-0.0260296	-0.00635099	0.0365477
11716705_at	9.98145	9.92674	9.95916	9.61608	9.59067	9.65914	-0.0122671	-0.0260372	-0.0405436	-0.035882	0.0218496	0.0750647	0.0384684	0.0122671
11716706_at	10.4294	10.464	10.4561	10.0392	10.1195	10.1348	-0.0890093	-0.00809669	-0.0991392	0.00809669	0.0156078	0.142699	0.0146914	-0.012743
11716707_a_at	8.80045	8.68418	8.76303	7.97395	8.02442	8.01052	0.108665	0.134331	0.0576735	0.059473	-0.0576735	-0.103268	-0.0670996	-0.127398
11716708_a_at	8.80042	8.73322	8.69437	8.51011	8.66749	8.69614	-0.102508	-0.0322466	-0.193643	-0.0206251	0.173728	0.204752	0.0206251	0.0270138
11716709_s_at	9.2206	9.2557	9.18025	9.12042	9.20559	9.18156	-0.0974598	-0.113665	-0.00969315	-0.0943241	0.0839729	0.00969315	0.0733328	0.0960379
11716710_a_at	10.1736	10.241	10.2122	9.31394	9.16457	9.35179	0.0413384	0.244666	0.0984306	0.102839	-0.210712	-0.0621848	-0.0413389	-0.130538
11716711_a_at	8.63577	8.61396	8.50383	8.94365	8.94174	9.01972	-0.0386205	-0.114663	-0.0875578	-0.0471849	0.038621	0.169307	0.223524	0.0781164
11716712_s_at	7.15208	7.01279	7.24042	7.37987	7.4337	7.49981	-0.200874	-0.00380325	-0.0782127	-0.0732865	0.103333	0.13907	0.0556049	0.00380325
11716713_a_at	6.86757	6.81025	6.86389	6.65552	6.62768	6.7212	-0.0158906	0.221702	0.0286036	0.0174437	-0.0956869	0.0158906	-0.0344982	-0.0352955
11716714_x_at	6.82477	6.81042	6.92973	6.64	6.62639	6.69735	0.00904512	0.0127602	0.0544586	-0.00407124	-0.000153542	-0.10388	-0.0562096	0.000153065
11716715_a_at	10.4978	10.4678	10.5266	10.1694	10.1845	10.2618	-0.145424	-0.0170622	-0.0834846	-0.0957727	0.086463	0.109864	0.0170622	0.0375423
11716716_x_at	8.30353	8.06683	8.21417	7.94752	7.95167	8.02673	-0.33465	0.0368896	0.00957823	-0.181114	-0.0235348	-0.0095787	0.0132365	0.0192404
11716717_a_at	7.58666	7.57635	7.56973	7.53206	7.57814	7.66335	-0.0404129	-0.122233	-0.0846109	-0.049633	0.0451269	0.0926943	0.0404129	0.0488491
11716718_at	8.46143	8.46303	8.46757	8.59077	8.55409	8.59638	-0.0542269	0.0987196	0.0964804	-0.00470495	0.00470495	0.044044	-0.0465307	-0.055737
11716719_s_at	9.56534	9.49091	9.55858	9.63805	9.6014	9.68519	-0.0688391	0.0200424	-0.0470858	-0.000432014	0.0135489	0.055974	0.000432014	-0.020339
11716720_a_at	6.71913	6.91392	6.93865	6.9072	6.77808	6.73229	0.0531206	-0.130423	-0.012826	0.0462637	-0.0497007	-0.053494	0.012826	0.0451708
11716721_a_at	5.31205	5.38003	5.49251	5.20392	5.43951	5.06104	-0.0121088	-0.0887952	-0.0659318	0.00301266	0.178951	0.0476398	-0.00301266	0.112496
11716722_a_at	7.19134	7.11373	7.12895	7.17139	7.0362	7.00873	-0.0697975	-0.141247	-0.00695229	0.0277824	0.0339289	0.00695229	-0.0348234	0.0900068
11716723_at	8.94337	8.81424	8.97461	8.20651	8.26208	8.22098	-0.0995922	0.131494	-0.00810242	0.0339317	-0.0855441	0.0153494	0.00810242	-0.0758324
11716724_x_at	9.29872	9.15885	9.28699	8.56147	8.61743	8.57485	-0.064352	0.166734	0.016963	0.114396	-0.025732	0.00972939	-0.038435	-0.00972939
11716725_a_at	7.70056	7.76977	7.62754	7.75727	7.7714	7.7342	-0.0291324	0.0277863	0.0783753	-0.0172133	-0.0837107	0.00332785	0.0710979	-0.00332785
11716726_a_at	7.71672	7.82239	7.82239	7.81556	7.76353	7.80898	0.0542698	0.0617218	-0.065197	0.0111628	-0.00204849	-0.00669765	-0.0792909	0.00204897
11716727_x_at	7.65216	7.76554	7.746	7.77007	7.746	7.7435	-0.00398254	-0.0130749	-0.044939	-0.00334311	0.0108786	0.0930924	0.00334358	0.027513
11716728_s_at	12.0124	12.0171	11.9923	12.1605	12.1959	12.161	-0.0527859	0.0236549	-0.0367737	-0.0154552	0.0347671	0.0481091	0.013649	-0.013649
11716729_a_at	9.882	9.78695	9.86779	9.64637	9.68223	9.78758	-0.00676155	0.121101	0.0260239	0.00676155	-0.0272446	0.0212765	-0.0690784	-0.0556335
11716730_a_at	12.4778	12.4774	12.463	12.5546	12.5622	12.5082	0.0440884	0.136762	0.0571127	0.0353689	-0.0737038	-0.0353699	-0.0558348	-0.0642042
11716731_a_at	7.97996	7.99515	8.02428	7.87377	7.95037	7.92506	0.0103397	0.088974	-0.0255833	-0.0508242	-0.00773621	-0.0112171	0.00773621	0.106136
11716732_at	3.37826	3.24029	3.41761	3.13367	3.0812	2.98998	-0.0460935	0.0389738	0.00191402	-0.090816	-0.0111527	-0.00191402	0.0119052	0.208699
11716733_at	8.74701	8.77532	8.79637	9.23713	9.16252	9.22246	0.0339451	0.0303755	0.0402842	0.0183573	-0.127549	-0.0183573	-0.147957	-0.213287
11716734_at	7.9532	7.93777	7.91428	7.85575	7.76434	7.95085	0.0105476	0.0404806	0.0800595	0.0448885	-0.0277209	-0.0438137	-0.216722	-0.0105481
11716735_s_at	8.15121	8.11943	8.13152	8.12962	8.02086	8.24794	0.0403643	0.11203	0.017169	0.0690145	-0.107814	-0.017169	-0.0999613	-0.0773926
11716736_at	10.4003	10.3183	10.3141	10.1679	10.1809	10.2252	0.0652199	0.173119	0.00031662	0.0381498	-0.0515909	-0.00031662	-0.0961981	-0.164741
11716737_at	10.6696	10.7371	10.7375	10.2109	10.1768	10.285	0.072403	0.112144	0.0661344	0.118487	-0.108121	-0.0661344	-0.154957	-0.207051
11716738_at	8.99285	8.93573	9.03274	8.76948	8.73301	8.75016	-0.113773	0.00836563	0.057786	-0.078476	-0.0629921	0.0505371	0.00967407	-0.00836563
11716739_x_at	7.25994	7.07864	7.17578	7.20339	7.15489	7.28766	-0.145926	-0.119632	-0.30033	-0.0893893	0.0893893	0.139913	0.119423	0.110282
11716740_a_at	8.47623	8.51204	8.59573	8.28378	8.30662	8.29041	-0.0338383	-0.00658894	-0.141105	-0.0787344	0.00658894	0.0232697	0.0468855	0.135056
11716741_x_at	8.23439	8.1059	8.16074	8.08063	8.0426	7.99578	-0.0136709	-0.00495195	-0.0665894	-0.0369291	0.0369005	0.123577	0.0418644	0.00495243
11716742_a_at	10.3054	10.2001	10.3015	9.71187	9.60718	9.67845	0.148996	0.298206	0.203003	0.251652	-0.227717	-0.148996	-0.236438	-0.321845
11716743_s_at	9.85852	9.89921	10.0604	9.26523	9.27489	9.27477	0.13877	0.319675	0.298593	0.238559	-0.18304	-0.30358	-0.13877	-0.366766
11716744_x_at	10.4658	10.4534	10.5409	9.86579	9.88426	9.94345	0.169941	0.297515	0.222216	0.242609	-0.221399	-0.169941	-0.239374	-0.248055
11716745_s_at	9.70177	9.57801	9.6294	9.12305	9.15331	9.22037	-0.0593529	0.00411415	0.00774193	-0.0493813	0.0162086	0.0719986	-0.00411415	-0.022006
11716746_a_at	10.3708	10.3688	10.4211	10.1561	10.0134	10.0313	-0.0688181	-0.0515566	-0.120146	-0.0289259	0.0326223	0.0627794	0.0428104	0.0289259
11716747_a_at	5.67777	5.55341	5.35958	5.56821	5.35267	5.37819	-0.00142431	-0.125886	0.121858	-0.13049	-0.0398254	0.140295	0.0254302	0.00142431
11716748_at	4.51161	4.70052	4.48612	4.55983	4.61844	4.26536	-0.0309296	-0.0234346	0.119322	0.063869	-0.0215588	-0.056838	0.0215588	0.0909085
11716749_a_at	5.63011	5.43369	5.49308	5.52297	5.37318	5.42583	0.148399	0.0681462	-0.00833702	-0.0686193	0.00833702	-0.0372791	-0.0120821	0.0304923
11716750_a_at	10.4251	10.4297	10.4088	10.232	10.2934	10.2774	-0.00905418	-0.105058	-0.0780525	-0.0842447	0.0409117	0.093173	0.00905418	0.0169525
11716751_a_at	7.23633	7.04607	7.25918	7.44688	7.36826	7.59343	0.117497	0.00993156	-0.0333614	0.0609775	-0.00993204	-0.011559	0.0590205	-0.168522
11716752_x_at	8.99087	8.99534	9.08787	9.39906	9.37527	9.4691	0.0459194	0.0796185	-0.000426292	0.0850582	-0.0257177	0.000426292	-0.0632534	-0.173017
11716753_x_at	9.75465	9.78312	9.77328	10.0899	10.0928	10.1082	-0.0693979	-0.0153675	-0.0547056	-0.0650368	0.0342484	0.0823336	0.0626011	0.0153675
11716754_a_at	9.96377	9.91937	9.95004	10.1457	10.1588	10.1347	0.0100765	0.0733709	-0.0867281	0.0152836	-0.0100765	0.0766182	-0.0238638	-0.0734081
11716755_at	10.2725	10.217	10.2131	10.1652	10.0966	10.1951	0.0115728	0.199899	0.0712156	0.0769873	-0.123069	-0.0115728	-0.101787	-0.190638
11716756_at	5.16681	5.20683	5.15701	5.19658	5.04831	5.09109	-0.0320151	0.114062	0.200478	-0.0293088	0.0730684	-0.145043	-0.154258	0.0293086
11716757_a_at	8.93518	8.90711	8.96916	9.0939	9.09579	9.20968	0.00163746	0.0663347	-0.037262	0.0856628	-0.00163746	0.0139532	-0.104546	-0.0883474
11716758_x_at	8.99264	8.9377	9.02197	9.06515	9.11065	9.15605	0.0308971	0.0921593	-0.0237503	0.124475	-0.0218353	-0.00813484	-0.0755558	0.00813484
11716759_a_at	7.53338	7.35727	7.63335	7.50178	7.48194	7.6092	-0.124596	0.407152	-0.0429115	0.114205	0.0227594	0.127675	-0.0237284	-0.0227594
11716760_x_at	8.80474	8.71857	8.87571	8.75068	8.79504	8.88579	-0.026989	0.241781	0.0192471	0.0635056	-0.0192475	-0.0192475	0.0298519	-0.122785
11716761_a_at	5.42169	5.93656	5.7382	5.88881	5.79564	5.38816	0.0523481	-0.0258479	-0.0404887	-0.0133882	-0.0619955	0.0133882	0.0236187	0.0259619
11716762_at	4.78425	4.98672	4.53612	4.88713	4.83496	4.58858	0.0798006	-0.00257587	0.113094	-0.0821314	-0.0154181	0.00257635	-0.0224075	0.166852
11716763_a_at	8.13194	8.26263	8.17502	8.1334	8.22758	8.09552	0.117959	-0.185583	-0.0612326	0.0137749	0.0248966	0.0157557	-0.0233126	-0.0137749
11716764_a_at	6.84032	6.83488	6.80563	6.45477	6.44161	6.44161	0.00470161	0.0754561	-0.00470161	-0.0270286	-0.0272636	0.0310326	-0.0371175	0.0190039
11716765_s_at	10.1422	10.0849	10.1703	10.1066	10.0104	10.2154	-0.0202103	0.0998364	-0.045661	-0.0119362	0.0505571	0.0739365	0.0119362	-0.0669642
11716766_a_at	9.92231	9.77785	9.78232	9.48499	9.53918	9.65582	0.0825377	0.217557	0.124249	0.162388	-0.0825377	-0.0845919	-0.214981	-0.140443
11716767_at	9.18146	9.01512	9.12365	8.80037	8.72678	8.96389	0.0345421	0.178883	0.119329	0.130623	-0.132276	-0.0345421	-0.0918083	-0.147871
11716768_a_at	6.97516	6.78899	7.04344	6.96293	6.98587	7.10104	-0.00520229	0.136079	0.0870609	0.01159	-0.124859	-0.0443821	0.00520229	-0.237662
11716769_x_at	6.72689	6.75726	6.69014	6.73651	6.66598	6.34974	-0.0281916	-0.00602245	0.00602245	-0.0541468	-0.0153627	0.0943575	0.0694685	0.0896521
11716770_at	9.54369	9.57705	9.57153	9.69036	9.66398	9.63272	0.0573845	0.137323	0.0862398	0.0830765	-0.0573845	-0.0850811	-0.071167	-0.172077
11716771_s_at	8.93396	8.91454	8.93391	9.16373	9.11389	9.35518	0.0443487	0.00623846	-0.0300531	0.00854874	0.0105801	-0.0117936	-0.00623846	-0.0647745
11716772_at	7.89585	7.95816	7.95999	8.2858	8.2889	8.22987	0.0224934	-0.114571	-0.0077486	-0.0269399	-0.00557756	0.00557804	0.0315561	0.0842705
11716773_s_at	7.42276	7.52173	7.49627	7.71736	7.70976	7.73737	0.0560131	0.0815878	0.0068531	-0.028841	-0.0068531	0.0704613	-0.139798	-0.0941496
11716774_a_at	8.50151	8.42851	8.61494	8.45494	8.34839	8.4727	0.189589	0.225511	0.0910997	0.100126	-0.0910997	-0.106239	-0.198792	-0.250084
11716775_a_at	9.47969	9.48166	9.55406	9.93309	9.91499	9.9292	0.0799389	0.162864	-0.006814	0.006814	-0.0127087	0.0242243	-0.0211992	-0.0869799
11716776_a_at	6.38332	6.4395	6.46925	6.45338	6.45338	6.3114	0.00155926	-0.0182371	-0.00619698	0.113354	-0.00155926	0.00568628	-0.0541296	0.00524998
11716777_s_at	7.72069	7.64498	7.80908	7.64427	7.67185	7.751	-0.107627	0.0618567	0.00225639	-0.0812693	-0.00279045	0.116346	0.00877523	-0.00225639
11716778_s_at	8.16474	8.12497	8.08568	7.49268	7.59061	7.60923	0.0604596	0.0899453	0.0361004	-0.0266194	-0.0593238	-0.0364904	0.0266194	-0.0924554
11716779_at	8.15078	8.15489	8.04657	7.96185	7.98201	7.93489	0.00936651	-0.00986481	-0.0317526	-0.0116992	0.0953779	0.0514488	0.0933986	-0.00936651
11716780_s_at	6.02087	6.04019	5.95758	6.28353	6.27186	6.21927	-0.182662	-0.0691371	-0.0189338	-0.0669823	0.0189338	0.0201397	0.0271802	0.0700917
11716781_s_at	9.37846	9.45576	9.29684	9.15817	9.17872	9.1268	-0.0863943	-0.023201	-0.134646	-0.124107	0.0581656	0.023201	0.0420265	0.0483789
11716782_a_at	6.25694	6.17105	6.28207	6.31023	6.34534	6.35916	-0.0177207	-0.0641808	0.0225191	0.00606585	-0.00606585	0.00606585	-0.17087	0.0503316
11716783_a_at	9.10826	9.06985	9.08922	9.07181	9.04589	9.06256	-0.0425673	-0.0254507	-0.124846	-0.0512838	0.132963	0.152641	0.0469894	0.0254507
11716784_at	8.91741	8.90411	8.86961	9.26073	9.29764	9.40242	0.0407968	0.0531678	0.0376534	0.0188708	-0.0435309	-0.0207739	-0.0188708	-0.0739675
11716785_at	7.04902	6.94409	7.25277	7.33438	7.18525	7.3523	0.107263	0.256442	0.151712	0.286035	-0.227159	-0.107263	-0.15977	-0.358572
11716786_s_at	8.99256	9.03553	9.04264	9.29522	9.25321	9.42548	0.176341	0.175434	0.0990238	0.138787	-0.201245	-0.141338	-0.0990238	-0.171413
11716787_a_at	7.37912	7.254	7.31053	7.22756	7.2484	7.16675	-0.178892	-0.0263195	-0.125651	-0.0164776	0.0164771	0.0805531	0.149906	0.0540738
11716788_at	8.69078	8.60085	8.62733	8.51799	8.57015	8.52628	-0.0748558	-0.0418177	-0.0270462	0.0270462	0.0583897	0.124028	0.127427	-0.0380459
11716789_s_at	12.0317	11.9512	12.0586	11.944	11.9471	11.9999	-0.0378237	0.109905	0.0141611	0.0687132	-0.0141611	0.0186777	-0.0233526	-0.0993433
11716790_x_at	11.6468	11.5516	11.7091	11.5333	11.561	11.4977	-0.0655985	0.0856667	0.0222464	0.0766115	0.000689507	-0.000689507	-0.0234137	-0.100553
11716791_a_at	9.92432	9.76193	9.85159	9.69141	9.64952	9.66978	-0.0177107	0.132331	-0.0197935	0.0177107	0.0246916	0.0343981	-0.0397663	-0.0189123
11716792_s_at	11.3726	11.2693	11.3967	11.1228	11.1343	11.2105	-0.0688314	0.0254335	-0.124865	-0.0624018	0.0801592	0.0687294	0.0425205	-0.0254335
11716793_a_at	9.95695	9.88755	9.87047	10.0755	10.0532	10.062	-0.0317278	0.0562801	-0.0728035	-0.00993061	0.00993061	0.0381641	-0.0572538	0.0111694
11716794_a_at	12.6616	12.6425	12.6663	12.611	12.6293	12.6164	-0.000243187	0.0550795	0.0402079	0.0513344	-0.0190506	0.000243187	-0.00863838	-0.0171452
11716795_s_at	2.56592	2.70858	2.57583	2.81797	2.84216	3.05756	0.393502	-0.011888	-0.0725415	0.105904	-0.0239623	-0.127046	0.011888	0.0738122
11716796_s_at	3.96292	3.63598	4.01477	3.66945	3.74985	3.66515	-0.0815883	-0.0787306	0.0731373	0.0714278	-0.0136571	0.0353289	0.0136571	-0.101306
11716797_s_at	9.88935	9.87705	9.89923	10.7185	10.788	10.7105	-0.112883	0.202295	0.0365925	0.0439663	-0.0261002	0.0187111	-0.0187111	-0.0705032
11716798_x_at	3.58198	3.35095	3.47486	3.41072	3.40322	3.43586	0.0467651	-0.0864251	-0.118647	0.0205224	0.0250189	-0.0375798	-0.0205224	0.0569236
11716799_at	8.63622	8.51822	8.61114	8.02072	8.07767	8.11261	0.119802	-0.0190191	0.00773239	0.0108156	-0.00773239	-0.0874538	0.00971985	-0.0728321
11716800_at	9.46428	9.33596	9.41906	9.03594	9.06322	9.03742	0.0305824	0.0710468	0.0063324	-0.00720978	-0.0235729	0.00717926	-0.0063324	-0.0190086
11716801_at	6.1379	6.04757	6.17164	6.30052	6.58776	6.4564	0.0448852	-0.16581	0.00626373	0.0473547	-0.00626421	-0.0412722	-0.0507822	0.0375648
11716802_a_at	7.62768	7.47676	7.5831	8.14715	8.10549	8.26525	-0.00534487	-0.000293732	-0.222775	-0.0444045	0.000986576	0.0383573	0.000294209	0.0177026
11716803_a_at	4.86457	4.75684	4.79212	4.48312	4.58643	4.75684	0.0919347	-0.168382	-0.185408	0.0497937	-0.10445	0.12393	-0.0050807	0.0050807
11716804_at	5.38668	5.22286	5.37106	5.16852	5.18926	5.39839	-0.240529	0.0484705	-0.437962	-0.304881	0.226707	0.0882626	0.0670338	-0.0484705
11716805_s_at	7.01862	6.79308	6.91194	6.73652	6.87592	6.90086	0.0167494	-0.130834	-0.221949	-0.309497	0.120443	-0.00173903	0.0606308	0.00173903
11716806_a_at	3.91295	4.39448	4.24823	4.09147	4.13437	4.00118	0.0228295	-0.0309038	0.033989	-0.0341153	-0.0228295	0.0794811	0.0445271	-0.0430374
11716807_a_at	9.11073	9.02897	9.15294	8.60267	8.56643	8.64085	0.0216722	0.0311995	-0.0693588	0.0357733	0.00129986	-0.0462027	-0.00943756	-0.00129986
11716808_a_at	10.8649	10.809	10.8618	10.5754	10.5616	10.6431	-0.000484467	0.128883	0.0869656	0.0814505	0.000484467	-0.0247059	-0.0669289	-0.0835628
11716809_a_at	8.86497	8.92624	8.89653	8.823	8.8834	8.86809	-0.0046711	0.00766754	0.0313339	0.0046711	0.0442286	-0.0880508	-0.147549	-0.134565
11716810_a_at	9.181	9.19715	9.21354	9.09925	9.07822	9.11176	-0.0686626	-0.119321	-0.0350628	-0.0325108	0.032692	0.0325108	0.128119	0.0398045
11716811_s_at	6.75599	6.67978	6.85589	6.5813	6.61028	6.55504	-0.159162	-0.103899	0.016583	-0.0876126	-0.0165825	0.0247326	0.122021	0.136317
11716812_x_at	7.19413	7.15536	7.13664	6.99651	7.0239	7.15016	-0.109081	0	0	-0.0249224	0.0765381	-0.0716562	0.0109625	0.154565
11716813_a_at	3.0538	3.12592	3.03591	3.37542	2.86759	2.7315	0.029067	-0.029067	0.0347013	-0.126733	0.103209	-0.0412602	0.103209	-0.150819
11716814_s_at	2.34113	2.38121	2.5687	2.76644	2.69649	2.47215	0.0887802	-0.0982211	-0.0081799	0.0081799	-0.0214028	-0.0596435	0.0268557	0.0246134
11716815_at	4.8764	4.83084	4.88277	4.91112	4.94091	4.77478	0.0836921	-0.0623465	-0.00408936	0.00408936	0.0459809	-0.0740838	0.0141363	-0.0285878
11716816_a_at	8.1561	8.1111	8.27402	8.17084	8.13872	8.22608	-0.0237947	-0.0113811	0.0742607	0.0788231	-0.0431042	0.0113811	0.0336552	-0.135647
11716817_a_at	9.4274	9.38449	9.31104	9.29397	9.38539	9.49165	-0.0310974	0.16066	0.11048	-0.0168343	0.0168343	0.0526237	-0.13804	-0.0885973
11716818_a_at	3.30066	3.38009	3.64656	3.55298	3.18405	3.37962	-0.0921564	-0.0216694	0.118797	0.00192881	-0.0844407	0.00977993	-0.00192881	0.0670152
11716819_a_at	10.3462	10.1669	10.2037	10.286	10.3152	10.4045	0.0411158	0.0366011	-0.124483	0.0520306	-0.0366011	0.0655584	-0.0512199	-0.0827074
11716820_x_at	4.05687	4.10693	3.99963	3.99963	3.99443	4.03071	0.084403	0.0338883	0.0705156	-0.0753951	-0.0338883	-0.0731649	-0.0392246	0.083889
11716821_s_at	11.2861	11.2902	11.3461	11.1029	11.1902	11.069	-0.154342	-0.0291939	-0.165415	-0.161203	0.0682926	0.0880814	0.0665169	0.0291939
11716822_a_at	6.90737	6.9019	6.87797	6.87368	6.92008	6.94364	-0.101941	-0.148942	-0.155252	-0.0925622	0.220535	0.154113	0.0925627	0.246142
11716823_s_at	5.72428	5.86012	5.71243	5.61308	5.69068	5.95467	0.0180097	-0.0876894	-0.317543	0.0835066	0.0961857	-0.0180097	0.0359368	-0.0446725
11716824_s_at	2.56585	2.5049	2.77663	2.71466	2.68932	2.63401	0.0496085	-0.133817	-0.0373335	-0.00382328	0.00382328	0.0539968	0.311106	-0.0117257
11716825_a_at	4.44203	4.59692	4.37673	4.39366	4.41758	4.17135	-0.0258541	0.0258541	0.0931096	0.109625	-0.16705	-0.0744657	-0.0516109	0.0864763
11716826_a_at	4.1619	4.4318	4.11937	4.22595	4.1104	3.97117	0.0590692	-0.0751052	0.0895062	-0.0716515	-0.0590696	-0.0699544	0.0807018	0.125907
11716827_at	10.6221	10.6349	10.7591	10.2989	10.3589	10.4403	0.0998364	0.0493288	0.0925884	0.120392	-0.0818472	-0.0493288	-0.118654	-0.203867
11716828_a_at	11.7162	11.7079	11.728	11.697	11.6554	11.7271	0.0238428	0.15188	0.0051794	0.0335741	-0.0051794	-0.0329075	-0.0324345	-0.084239
11716829_a_at	8.35755	8.37372	8.28835	8.40505	8.29632	8.22272	0.00368118	-0.107556	0.0189505	-0.0392036	-0.00368118	-0.0422516	0.0843945	0.0132008
11716830_a_at	6.49473	6.43738	6.60263	6.56909	6.49473	6.56032	0.036212	-0.0895119	-0.0127625	-0.0290203	-0.064992	0.0134068	0.0614624	0.012763
11716831_at	10.0128	10.0223	10.1037	10.4079	10.442	10.4602	-0.254874	0.0363197	-0.0248051	-0.103534	0.0431528	0.0142174	0.0650234	-0.0142174
11716832_s_at	7.455	7.35844	7.41608	7.69786	7.61036	7.66258	-0.0594783	0.0807147	-0.042882	-0.000437736	0.0257368	-0.137544	0.134219	0.000437736
11716833_a_at	10.4007	10.3895	10.3793	10.486	10.4464	10.5215	-0.037303	0.0290937	-0.00886822	0.00475597	0.00260448	-0.00260448	-0.0516386	0.00831032
11716834_a_at	8.18618	8.14849	8.16976	8.15994	8.15461	8.14478	-0.0194044	0.0661564	-0.059042	-0.00859547	0.00859547	0.0637331	0.0708637	-0.088171
11716835_a_at	7.65919	7.4414	7.63793	7.95424	7.92604	7.92604	-0.212856	-0.299615	-0.207933	-0.251286	0.308876	0.425445	0.288408	0.207933
11716836_a_at	9.62282	9.67078	9.65662	9.91248	9.93125	9.98326	0.0603228	0.0646477	-0.0169296	0.0287275	-0.0140362	0.0140362	-0.0564442	-0.0223751
11716837_a_at	8.51896	8.46196	8.53236	8.22368	8.24984	8.37556	0.0262136	0.248018	0.095273	0.0564394	-0.0262136	-0.0504465	-0.174821	-0.0987654
11716838_a_at	10.0279	9.98001	10.1224	9.90044	9.94153	9.98853	0.106718	0.194269	0.0170012	0.2166	-0.102854	-0.0170012	-0.0647831	-0.107013
11716839_a_at	4.20428	4.36892	4.39605	4.32003	4.33032	4.37663	-0.012507	-0.192491	0.169267	-0.0576859	0.012507	0.113431	0.057693	-0.0546861
11716840_at	8.69749	8.63456	8.81638	9.73859	9.76534	9.65654	-0.0186357	0.199164	-0.022171	0.0112953	0.0118427	-0.00687218	0.00687218	-0.0807333
11716841_at	6.68124	6.56608	6.60592	7.59379	7.6141	7.69552	0.00532198	0.104808	0.0340977	-0.0484543	-0.0518475	-0.0053215	-0.0366597	0.117705
11716842_a_at	2.77066	2.72059	2.63827	2.76222	2.89833	2.76877	0.0364416	-0.0204277	-0.0468802	-0.0482135	0.0150163	0.0265388	-0.0150163	0.103032
11716843_a_at	7.15993	7.16312	7.25329	7.46444	7.60819	7.50164	-0.300257	0.0111504	0.0143208	-0.0938492	0.132455	-0.0111504	-0.0453129	0.0499358
11716844_s_at	6.9013	6.93086	7.08264	7.32774	7.3916	7.36225	-0.154131	0.186846	0.0462184	0.0792823	-0.0195308	-0.0959568	0.0195312	-0.036211
11716845_at	6.72461	6.69689	6.70663	6.80874	6.71352	7.02978	-0.141016	-0.03546	0.0132809	-0.024147	0.149413	0.0105476	-0.0105476	0.0278482
11716846_a_at	2.32516	2.38934	2.32516	2.37835	2.22217	2.62457	0.0655811	-0.0780509	0.00805593	-0.0772755	-0.00757527	-0.0678124	0.0950916	0.00757503
11716847_a_at	2.81916	3.01139	2.87669	3.01169	2.7417	2.87659	-0.535364	-0.502807	-0.399821	-0.540382	0.558325	0.47345	0.399821	0.580923
11716848_a_at	7.02864	6.97186	7.07704	7.25006	7.22675	7.3316	-0.00316143	-0.0831795	-0.0529394	-0.0334201	0.0804076	0.00316095	0.0554996	0.0284672
11716849_s_at	6.03197	6.1262	6.15101	6.48035	6.34306	6.66921	-0.0745964	-0.0292912	0.0345483	0.0135517	-0.0682058	0.180987	-0.0135522	0.171498
11716850_s_at	9.30884	9.26788	9.18521	9.75943	9.81301	9.76229	0.0118017	0.221452	0.00619793	0.0482912	-0.0158796	-0.00619793	-0.0437794	-0.0654516
11716851_at	8.18434	8.10572	8.17456	8.17339	8.20172	8.16361	0.0614047	0.131479	-0.00603533	0.112813	-0.0679584	0.00603533	-0.152005	-0.163802
11716852_x_at	8.15774	8.08076	8.18123	8.14634	8.13056	8.15375	0.0807619	0.0472112	-0.0472112	0.0762868	-0.172447	0.0926785	-0.186441	-0.22684
11716853_x_at	7.3942	7.46538	7.6166	7.45192	7.44366	7.21302	0.0748854	-0.0737324	0.0769911	-0.00534725	0.00837803	-0.0412378	-0.0135374	0.00534725
11716854_s_at	7.69526	7.56035	7.63683	7.60836	7.66369	7.66678	-0.0628057	-0.107934	0.0159431	0.0378952	0.0192699	-0.0332108	0.00018549	-0.00018549
11716855_a_at	9.3922	9.40038	9.4324	9.41519	9.47071	9.42436	0.0428553	-0.0480585	-0.15503	-0.0428553	0.0807018	0.123234	0.0513906	-0.0621786
11716856_a_at	8.84295	8.82117	8.87135	9.03641	9.07744	9.047	0.000245094	-0.0985351	-0.0308704	0.106069	-0.00263023	0.0277958	0.0468922	-0.000245094
11716857_at	5.782	5.8649	5.91615	5.9659	6.02427	5.83927	-0.00240469	-0.0762134	-0.00431871	0.0279179	0.0355387	-0.106227	0.060111	0.00240469
11716858_a_at	12.0914	12.0487	12.0472	12.1082	12.1225	12.1126	0.0116444	0.137479	0.115901	0.0777149	-0.0116444	-0.0185432	-0.0530758	-0.076066
11716859_a_at	10.3124	10.215	10.3497	9.66664	9.74348	9.79086	-0.0892086	-0.00199509	-0.0682564	-0.0106792	0.152792	0.169504	0.204523	0.00199509
11716860_at	7.30061	7.27921	7.22965	7.27782	7.1181	7.30152	0.0604978	-0.0310593	-0.00841713	-0.0685549	0.0216393	0.073164	0.00635147	-0.00635147
11716861_s_at	9.96141	9.9565	9.9593	9.92235	9.97931	10.0207	-0.0238819	0.100184	-0.0334539	0.021821	0.0112829	0.00775051	-0.00775051	-0.0418329
11716862_x_at	5.4839	5.31656	5.02855	5.29627	5.35162	5.19049	0.000439644	-0.0107403	0.151042	-0.000439167	-0.0412307	-0.0412307	0.0791554	0.0708308
11716863_a_at	7.86943	7.88736	7.83391	7.83449	7.76595	7.83305	-0.0120106	-0.0125508	-0.00322056	-0.0776944	0.0544105	0.11937	0.00322056	0.101862
11716864_s_at	9.14276	9.11373	9.04732	8.92764	8.87724	8.99177	-0.141771	-0.168526	-0.0922937	-0.0382128	0.131518	0.0957613	0.0734301	0.0382128
11716865_a_at	9.49085	9.4438	9.49203	10.0317	9.97789	10.0794	-0.159451	-0.0680942	-0.128025	-0.0568562	0.140397	0.235455	0.12971	0.0568562
11716866_x_at	9.6587	9.56404	9.64693	10.1907	10.0905	10.222	-0.0877638	-0.0695734	-0.201245	-0.101684	0.195003	0.195313	0.131208	0.0695734
11716867_at	6.39665	6.32507	6.46064	6.6286	6.50812	6.90389	0.00563574	0.119387	0.0328641	0.233787	-0.00563621	-0.00910664	-0.164402	-0.118237
11716868_at	10.1646	10.1819	10.1067	10.272	10.2368	10.309	0.12874	0.130683	0.0442638	0.081111	-0.0633106	-0.0442638	-0.0630598	-0.166226
11716869_at	6.63087	6.52491	6.67066	6.61766	6.51487	6.54218	0.0969777	-0.0893822	-0.0449681	0.053237	0.0602298	0.0227599	-0.0556927	-0.0227594
11716870_a_at	9.79907	9.74152	9.74974	10.0424	9.94798	10.0206	0.0374432	0.0750856	-0.0116577	0.0244884	0.0116577	-0.018342	-0.0273285	-0.0347691
11716871_at	7.45632	7.42699	7.45318	7.21988	7.20541	7.23444	0.0708571	-0.165021	-0.173456	-0.0635138	0.0960717	0.0509563	0.0522547	-0.0509558
11716872_a_at	8.59589	8.68922	8.57863	8.08792	8.14583	8.00797	0.0385685	-0.0556202	0.0134449	-0.0176277	0.0349865	-0.0792856	0.105431	-0.0134449
11716873_a_at	9.34632	9.24179	9.34173	9.11888	9.08189	9.13853	0.138148	0.164088	-0.015667	0.0485353	0.015667	-0.0259128	-0.0792847	-0.034276
11716874_x_at	9.2952	9.20927	9.2929	9.04104	9.04809	9.07332	0.0652952	0.0227337	0.00152016	-0.00152016	0.0652952	-0.0245123	-0.0586157	-0.10808
11716875_at	9.0387	8.98004	8.96603	8.56396	8.6127	8.65286	-0.0939927	0.0917621	0.00283194	0.00791979	-0.0213313	-0.00937605	0.00640011	-0.00283194
11716876_a_at	9.90852	9.86225	9.96252	9.97376	9.98881	10.0691	0.00649261	0.00961304	-0.040741	-0.00498009	0.00498009	0.0453949	-0.0189171	-0.107107
11716877_at	4.80557	4.45818	4.66393	4.5121	4.39391	4.70588	-0.179175	-0.116215	0.100067	-0.241504	0.115894	0.0514755	0.052228	-0.0514755
11716878_s_at	10.2768	10.3292	10.2924	9.95607	9.99693	9.94971	-0.0106459	0.0154009	-0.0419407	0.0155735	0.0161734	0.0106459	-0.0170259	-0.0387764
11716879_at	6.29958	6.26649	6.348	6.17589	5.99084	5.96233	0.0368195	-0.0137639	-0.045125	0.05511	-0.115741	-0.0844464	0.0137639	0.0383849
11716880_s_at	9.22226	9.16987	9.20018	9.22138	9.25343	9.31572	0.0164919	0.0459366	0.0251732	0.0791893	-0.111561	-0.0164919	-0.124532	-0.132664
11716881_a_at	7.61822	7.59999	7.45428	7.73313	7.67614	7.70654	0.0446272	0.207669	-0.0183563	0.0183563	-0.0470123	0.103217	-0.0927734	-0.127784
11716882_a_at	6.31407	6.26264	6.2408	6.44098	6.50084	6.56546	0.0463223	0.0135584	-0.00329447	0.00329399	-0.0479302	-0.0368876	-0.00494337	0.0808773
11716883_s_at	10.9671	10.948	10.9757	10.8984	10.9168	10.9444	-0.0290756	0.171879	0.0314884	0.10117	0.0111361	-0.0204134	-0.0111361	-0.0470648
11716884_a_at	9.1736	9.22863	9.25128	9.44951	9.3954	9.40551	-0.00700092	0.046649	0.00950718	0.0351944	-0.0506554	-0.00884151	0.00700092	-0.0432673
11716885_x_at	9.15153	9.20885	9.17579	9.36213	9.31596	9.36016	0.126524	0.0463438	0.0166073	-0.00379944	-0.0631332	0.00379944	-0.0807505	-0.0614538
11716886_a_at	8.05572	8.03814	8.0022	7.98324	7.97395	7.93125	0.0371814	-0.0517874	0.00913238	-0.00913238	0.0382261	0.0389862	-0.00950146	-0.0545702
11716887_a_at	7.15356	7.19131	6.9831	6.98966	6.99542	6.99721	-0.221754	-0.166275	-0.228748	-0.189367	0.376996	0.476934	0.320583	0.166275
11716888_s_at	9.02392	8.9702	9.01531	9.16328	9.2487	9.35836	0.000324249	-0.0192814	-0.0817242	-0.000324249	0.0150557	0.024785	0.00312901	-0.0367336
11716889_at	4.69684	4.29884	4.6091	4.38238	4.4865	4.63342	0.00245213	0.0416532	-0.0186532	0.0823183	-0.00245237	0.0328064	-0.0603726	-0.151407
11716890_a_at	9.85584	9.74812	9.80917	9.81104	9.70212	9.86018	0.074542	0.0179443	-0.0732765	-0.0423994	0.0396442	0.0587778	-0.0179443	-0.0226145
11716891_at	5.28095	5.21996	5.17293	5.23802	5.13089	5.05762	-0.00352478	0.180325	0.00352478	-0.0142975	-0.0463796	0.0296235	0.064364	-0.0231576
11716892_at	8.07951	7.93776	7.99257	7.8688	7.71249	7.94056	0.0966206	-0.0841117	-0.00985527	0.00562286	-0.0669217	-0.00562286	0.0529075	0.0551243
11716893_s_at	8.12423	7.93852	8.10325	8.04073	7.97873	8.06582	0.0736394	0.000876904	-0.00671339	-0.00087738	-0.00412655	0.00468016	-0.0223465	0.00238895
11716894_x_at	8.61395	8.45772	8.58762	8.35234	8.37993	8.42702	0.0348854	0.0809145	0.0197544	-0.0391626	-0.0102487	0.0102487	-0.0428753	-0.113464
11716895_s_at	8.14077	8.18483	8.26339	8.27073	8.27742	8.47095	-0.0210924	0.0361595	-0.111427	-0.0843182	-0.0381536	0.172017	0.0447969	0.0210924
11716896_a_at	8.9268	8.99554	9.04225	8.97193	8.9861	9.07167	0.0604019	-0.0791521	-0.103861	-0.0387077	0.0171347	0.0467167	0.0615177	-0.0171347
11716897_x_at	8.89609	8.81992	8.84791	8.81394	8.80163	8.89911	-0.0374727	-0.0226717	-0.0376768	-0.0502901	0.0645037	0.134138	0.0660429	0.0226717
11716898_at	2.8672	2.83098	2.79465	2.62501	2.60306	2.57625	-0.00374579	0.0514789	0.0290952	0.00969815	-0.0396626	-0.0134554	0.00374556	-0.0104175
11716899_s_at	5.76679	5.94343	5.76679	5.69042	5.77901	5.73397	0.00787353	-0.172331	-0.0670576	0.0491095	0.058435	-0.113839	-0.00742674	0.00742626
11716900_at	9.29032	9.19987	9.24825	9.02098	9.11337	9.09515	0.00158882	-0.00158882	-0.00278473	0.0676479	0.0127802	0.0440721	-0.0488548	-0.0185328
11716901_s_at	6.16417	6.33407	6.28064	6.54317	6.42969	6.6551	0.0503817	0.0147829	0.0174541	0.136437	-0.0792947	-0.0147829	-0.129937	-0.0526972
11716902_a_at	6.86433	6.94594	6.88047	6.93901	6.96558	7.04373	0.284483	0.131879	0.0409007	0.0986996	-0.0512934	-0.0409007	-0.172074	-0.170912
11716903_a_at	9.06704	8.99086	9.01857	9.32244	9.29034	9.36028	0.00349617	0.011529	-0.0987206	0.0384436	-0.0570097	0.000224113	-0.000224113	-0.160363
11716904_s_at	10.6762	10.6037	10.6455	10.8078	10.8132	10.8757	-0.0590782	0.0869131	-0.00116062	0.00116062	0.0274725	-0.020381	0.00224686	-0.0826511
11716905_a_at	3.89414	3.98617	3.92341	3.96892	3.93494	3.7717	-0.0474372	0.0165792	0.0696702	-0.0165792	-0.0290694	-0.0848894	0.0601382	0.116011
11716906_a_at	2.90013	2.83049	2.99408	3.00952	2.90323	2.8214	-0.0296841	-0.156048	-0.152321	-0.196297	0.203012	0.149824	0.0296841	0.139136
11716907_s_at	10.0247	9.94718	9.96012	10.1303	10.1253	10.2122	0.0738096	0.0832386	0.0596418	0.0694399	-0.128927	-0.0596418	-0.223232	-0.131887
11716908_a_at	7.94761	7.94332	7.93729	7.61272	7.48725	7.70776	-0.103945	-0.233149	-0.0949521	-0.140568	0.116315	0.17753	0.20521	0.0949526
11716909_a_at	7.82318	7.80524	7.92538	8.03573	8.04148	8.03022	-0.0565176	0.112928	-0.0122252	-0.0744052	0.0232234	0.072907	0.00523758	-0.00523758
11716910_x_at	6.50971	6.52396	6.60614	6.75377	6.73362	6.77763	-0.012146	0.165791	0.0391231	-0.0605812	0.00612879	0.0347571	-0.00612879	-0.0685253
11716911_a_at	8.19241	8.26108	8.31687	8.28896	8.33136	8.37862	-0.0194445	0.0902538	-0.0753508	0.0962868	0.0772371	0.0194445	-0.0963006	-0.129159
11716912_x_at	9.45955	9.43667	9.43275	9.62892	9.62293	9.65604	0.0329542	-0.00808334	-0.0935173	0.031044	0.0368252	0.00808334	-0.0740757	-0.0318985
11716913_a_at	2.93863	3.14328	3.01545	3.04	2.89498	2.75672	-0.0550785	-0.207206	0.0193582	0	0.0413475	0.0117817	-0.0879288	0
11716914_a_at	3.90047	4.10714	4.41256	3.99929	3.95367	3.82013	-0.0241313	0.0985165	0.00513935	-0.202434	0.133211	-0.0423293	0.104889	-0.00513935
11716915_a_at	2.34274	2.43941	2.39188	2.57032	2.3946	2.33476	-0.0028882	-0.0367904	0.000200748	0.0747175	-0.0441709	0.0186102	-0.000200748	0.0650461
11716916_a_at	6.83866	7.00511	7.10752	7.03088	6.98603	6.8866	0.0162706	-0.0403709	-0.0812645	0.00715828	0.0172052	-0.00715828	0.0660076	-0.00834274
11716917_a_at	5.44794	5.43616	5.38807	6.24382	6.01992	6.35838	0.0144196	0.022254	0.091424	-0.0382624	-0.0256815	-0.01442	-0.0570974	0.0320983
11716918_a_at	9.57075	9.56073	9.55628	9.51258	9.53836	9.77163	0.112275	0.231795	0.0132837	-0.0132837	-0.0853138	0.0638018	-0.0517178	-0.131479
11716919_a_at	8.96807	8.99656	9.03151	9.14897	9.08193	9.25326	-0.0834971	0.00618744	-0.0399475	-0.0361948	0.0774555	0.0907736	-0.00618744	0.0732966
11716920_at	3.89554	3.92724	4.28258	4.03441	4.05494	3.72653	0.10761	0.031415	0.250062	-0.043148	0.000639439	-0.0659308	-0.0445967	-0.000639439
11716921_a_at	6.08428	6.29241	6.12674	5.91586	5.99129	5.88396	-0.00608254	-0.212687	0.00608254	-0.156622	0.109092	-0.0111632	0.0579405	0.0680547
11716922_x_at	6.36595	6.38051	6.38161	6.14333	6.02491	6.13369	-0.012825	-0.0807738	0.0412583	-0.012825	0.0128255	-0.0751839	0.0468783	0.0665088
11716923_a_at	6.78891	6.65764	6.71184	6.24632	6.42491	6.29921	-0.030479	0.196017	0.0304785	0.0599813	-0.0413866	0.164058	-0.0395961	-0.111096
11716924_s_at	8.64462	8.59906	8.53209	8.42178	8.41192	8.47562	-0.0129404	0.095397	0.0129409	0.0345888	-0.04669	0.103629	-0.0289912	-0.0603895
11716925_at	6.06117	5.93501	6.04649	5.74075	5.64729	5.78487	0.135939	-0.0834136	-0.00490093	0.00490046	0.0190368	-0.0206819	-0.0128794	0.145339
11716926_a_at	8.62786	8.69231	8.6857	8.71078	8.70439	8.72654	0.0347519	-0.0574522	-0.0380955	-0.00226116	0.00226116	0.00543499	0.0113831	-0.0271854
11716927_a_at	8.40502	8.33205	8.36728	8.10471	8.08615	8.15214	-0.00600815	-0.0295897	-0.0609522	0.000956535	0.0171118	0.0505304	-0.000956535	0.0224028
11716928_a_at	8.75748	8.67096	8.67829	8.4221	8.41357	8.43797	-0.0116386	0.00415707	-0.141327	0.00952339	0.0823517	0.0970154	-0.00415707	-0.0696039
11716929_a_at	5.195	5.24185	5.23476	5.37341	5.64631	5.37488	0.0194597	-0.139601	0.0357327	-0.014483	-0.0878558	0.153393	-0.0412226	0.014483
11716930_x_at	6.10385	5.98172	5.99369	6.24956	6.31576	6.24187	0.0464826	-0.0612097	-0.00871324	-0.122298	-0.205186	0.0233612	0.00871277	0.14352
11716931_at	8.13058	8.13101	8.10739	8.19764	8.29787	8.24727	-0.086319	0.171636	0.011528	0.0360231	0.00868893	-0.0114374	-0.00868893	-0.0188484
11716932_a_at	3.9803	4.32354	4.25321	4.05754	4.24692	4.10346	0.00967741	-0.00967741	-0.022212	-0.0111537	0.0639172	0.0470386	-0.127069	0.0284863
11716933_a_at	3.47608	3.4032	3.40599	3.15943	3.30234	3.21016	0.000483513	0.0937753	0.145947	-0.0685234	-0.12706	-0.000483513	0.0291557	-0.0700212
11716934_a_at	3.68749	3.58773	3.51418	3.55991	3.34456	3.54522	0.0263457	-0.0593781	-0.066474	0.0185776	-0.0236201	0.0576782	0.0526357	-0.0185776
11716935_a_at	12.4991	12.487	12.4825	12.5195	12.5033	12.5362	-0.0258341	-0.0599766	-0.0823965	-0.0597362	0.059124	0.0783758	0.0258341	0.0709372
11716936_a_at	8.69489	8.65043	8.6909	8.47202	8.55602	8.62231	0.0730009	-0.00739479	-0.0390177	0.0643434	0.00995445	-0.00396919	0.00396919	-0.0771494
11716937_a_at	4.30372	4.52216	4.2679	4.6117	4.24013	4.32184	0.0701885	0.00191307	0.0259137	-0.0057497	-0.00191307	-0.0431652	-0.0259132	0.126312
11716938_a_at	11.5775	11.5277	11.596	11.4937	11.4892	11.5209	-0.00408745	0.00931358	0.00408745	0.0398016	-0.0549412	0.00475216	-0.0687885	-0.075387
11716939_a_at	11.3665	11.2861	11.4004	11.3561	11.3391	11.592	0.0395727	0.124771	-0.0428314	0.0756302	-0.0108976	0.0108976	-0.11925	-0.035429
11716940_a_at	5.71661	5.88067	5.83852	5.89868	6.09564	6.147	-0.17009	-0.107203	-0.138782	-0.314931	0.107203	0.121083	0.281922	0.181836
11716941_at	7.89534	7.77631	7.75941	8.16366	8.17076	8.25944	-0.403808	-0.261733	-0.369699	-0.416425	0.322066	0.368629	0.261733	0.295467
11716942_a_at	9.20356	9.10194	9.11633	8.99718	9.1252	9.13051	0.0413513	0.0407896	-0.00116825	0.0075407	-0.0629148	-0.00815868	0.00116825	-0.110826
11716943_at	9.0048	8.99005	8.93782	8.79407	8.82967	8.86264	0.0312557	0.00436306	-0.0484114	0.00507355	-0.0106363	-0.0300913	-0.00436306	0.00697994
11716944_a_at	6.55846	6.39379	6.66761	6.24753	6.32348	6.18951	-0.0583482	-0.0670128	-0.0831881	-0.00528526	0.0236044	0.0309381	0.12899	0.00528526
11716945_s_at	9.1436	8.95224	9.12822	8.92704	9.00464	9.06245	0.00220013	0.287933	0.126455	0.096961	-0.0212336	-0.00220013	-0.0261488	-0.0476971
11716946_s_at	10.1365	10.0749	10.1534	10.0948	10.0858	10.0928	0.0661755	0.186894	0.0978375	0.133931	-0.14285	-0.0661755	-0.113395	-0.159648
11716947_at	11.2217	11.1709	11.1608	11.047	11.0686	11.0436	0.00959206	0.189056	0.0929594	0.0348415	-0.0676689	-0.00959206	-0.0351639	-0.110825
11716948_s_at	10.3848	10.3058	10.3441	10.2437	10.1539	10.1482	0.0700397	0.107281	0.0210943	0.0873222	-0.0886993	-0.0632896	-0.0210943	-0.206824
11716949_s_at	9.14042	9.09344	9.1681	9.14238	9.10758	9.15941	-0.0529108	-0.0326767	-0.090703	-0.0681238	0.128695	0.0480967	0.0761518	0.0326767
11716950_s_at	9.15753	9.14276	9.08457	8.95396	8.99129	8.95407	0.132133	0.16818	0.014554	0.0274563	-0.0573158	-0.014554	-0.0790596	-0.123512
11716951_at	10.033	9.94174	10.0565	9.75171	9.75671	9.84407	0.0353804	0.0444593	-0.124702	-0.00699711	-0.00323772	0.0825481	0.00323772	-0.04494
11716952_a_at	10.3947	10.4789	10.3151	10.5442	10.5954	10.7154	0.0345411	0.190716	0.198382	0.171091	-0.0568619	-0.0345411	-0.119699	-0.0692892
11716953_at	10.3656	10.3561	10.2836	10.3545	10.345	10.3275	0.0918722	0.209794	0.0526772	0.123852	-0.0810299	-0.0526772	-0.188124	-0.175743
11716954_at	8.00175	7.89847	7.89587	7.9524	7.86833	8.00392	-0.0663996	-0.0935612	-0.0358515	-0.0452967	0.0555925	0.0358515	0.0690613	0.119159
11716955_s_at	10.2259	10.2177	10.2441	10.262	10.2235	10.2671	-0.187926	-0.0947914	-0.230578	-0.171856	0.144158	0.125797	0.10298	0.0947914
11716956_a_at	6.90391	6.99342	7.06722	7.20746	7.11787	7.09543	-0.0132189	-0.000263214	-0.0563202	0.00897217	0.000263214	-0.0502853	0.0907373	0.084239
11716957_x_at	7.65764	7.67194	7.73761	7.81451	7.87469	7.8684	0.0119314	-0.115615	-0.0344849	-0.0463219	0.0132465	-0.0119314	0.07481	0.0937843
11716958_a_at	7.37667	7.51638	7.49051	7.6917	7.64602	7.52919	0.0160923	-0.0160923	-0.0238857	0.0409794	-0.0253525	-0.0985823	0.0694189	0.0551538
11716959_s_at	8.21618	8.18373	8.144	8.07659	8.12025	8.02682	-0.0502939	0.0786076	0.0264397	0.0929546	-0.0434208	-0.0264397	0.0776911	-0.102304
11716960_a_at	8.18892	8.22271	8.14773	7.84002	7.87411	7.84598	-0.0429325	-0.106487	-0.00533199	0.0545816	-0.00706005	0.108252	0.00533199	0.0511446
11716961_x_at	8.00984	7.95247	8.01283	7.71231	7.68828	7.65455	0.0601301	-0.0983572	-0.13926	-0.141212	-0.0359259	0.0865307	0.0723934	0.0359259
11716962_a_at	7.05595	7.14387	6.90402	7.2519	7.18691	7.26934	0.220163	0.0986204	0.0150971	-0.0150976	0.0150971	-0.0932107	-0.16186	-0.149151
11716963_a_at	9.07249	9.14025	9.02736	9.26047	9.29234	9.25239	-0.0157423	-0.110462	-0.0578413	-0.0619583	0.0502634	0.0919218	0.0201063	0.0157423
11716964_a_at	5.9275	5.69201	5.81614	5.91514	5.94525	6.04968	0.135455	-0.0216508	0.137599	0.0506578	0.0216508	-0.077827	-0.0717506	-0.0241723
11716965_a_at	5.30322	5.46404	5.37872	5.40692	5.395	5.30423	-0.204686	-0.0627646	0.0959783	0.0616035	-0.0203953	0.0203953	-0.0565343	0.0273905
11716966_a_at	5.19987	5.30812	5.0701	5.09755	4.97876	4.93335	-0.0242867	-0.038497	0.0783029	0.10253	-0.00183964	0.00183916	0.0762176	-0.0261741
11716967_a_at	4.89941	4.92133	4.66637	4.71846	4.80024	4.72492	0.00270081	0.00162077	-0.00162029	0.0221043	-0.0434875	-0.0288229	0.0299034	-0.0528393
11716968_a_at	2.79513	2.79513	2.78662	2.80364	2.82836	2.73764	-0.0490255	-0.152001	0.0377836	-0.00469065	0.0156107	0.0462861	0.00469065	-0.0258055
11716969_a_at	4.5854	4.65834	4.55742	4.54422	4.46941	4.68912	-0.0435238	-0.0741863	0.0112109	0.0912981	0.0115199	-0.120929	-0.0112109	0.148746
11716970_a_at	2.80769	3.09593	3.07395	2.87608	2.81796	3.03176	-0.00839043	0.010273	0.00839043	-0.0138464	0.0117149	-0.0756979	-0.0236053	0.0147934
11716971_a_at	3.88846	3.96058	3.84116	3.90779	3.94974	3.86787	-0.0712237	-0.077208	-0.0204744	0.152326	-0.0453606	0.0640545	0.0204744	0.0828843
11716972_s_at	9.93011	9.98538	9.94892	9.80297	9.88432	9.85119	0.0748577	0.104407	-0.00182247	0.0716333	-0.0254688	0.00182247	-0.0564041	-0.0600786
11716973_a_at	7.46696	7.37892	7.41807	7.25324	7.24677	7.23233	0.0408778	-0.0222011	-0.073575	0.0695729	0.0183539	-0.0765443	-0.011385	0.011385
11716974_a_at	3.17744	3.07741	3.1805	3.10352	3.22801	3.21509	-0.232312	-0.0698461	-0.103699	-0.044034	0.044034	0.0860171	0.132125	0.192197
11716975_a_at	3.18531	3.179	3.094	2.83764	2.9628	3.00051	-0.0012455	0.138773	0.0669515	-0.0780289	-0.0438645	-0.0402973	0.0012455	0.107584
11716976_x_at	9.76715	9.69344	9.81621	9.55325	9.59759	9.70129	-0.0201406	0.266872	0.117592	0.0767727	-0.0161257	0.0161257	-0.0840301	-0.056303
11716977_a_at	8.83432	8.78858	8.76139	8.92	8.9086	8.96834	0.0883856	0.0534649	-0.00629234	0.0465965	0.000267982	-0.0149679	-0.000267982	-0.00131226
11716978_a_at	11.1273	11.0503	11.0869	11.1031	11.093	11.0633	0.0511332	0.103819	-0.0113268	-0.00912666	0.00912666	0.0663776	-0.079175	-0.0836067
11716979_a_at	7.91958	8.02701	8.02987	8.53156	8.49325	8.47298	-0.0172367	0.0309086	0.036108	0.0165453	0	-0.000822544	-0.047792	0
11716980_a_at	7.31935	7.2647	7.08484	7.58123	7.48364	7.4341	0.0489321	-0.00954819	0.00249529	-0.00249481	-0.0261436	-0.0372458	0.0742083	0.00806713
11716981_x_at	9.62518	9.54478	9.60408	9.4366	9.42158	9.46333	-0.079567	-0.0556936	-0.0779104	-0.0533323	0.163957	0.198774	0.0909166	0.0533323
11716982_at	9.41854	9.30136	9.44532	9.15401	9.18495	9.24117	0.13593	0.200738	0.026145	0.154433	-0.026145	-0.0437078	-0.0632916	-0.134817
11716983_at	9.42178	9.4107	9.388	9.55895	9.50227	9.60513	0.0547819	-0.0353365	0.000540733	0.0351334	-0.000540733	0.0471058	-0.064187	-0.0719643
11716984_a_at	9.1966	9.26163	9.15597	9.18508	9.17661	9.14747	0.0010767	-0.0371332	-0.0706043	-0.0504627	-0.0010767	0.0412722	0.0234795	0.046814
11716985_x_at	9.32321	9.37389	9.29393	9.24165	9.28425	9.29041	-0.0262671	-0.0571995	-0.0642185	-0.0437717	0.0262671	0.140724	0.0544252	0.0327301
11716986_a_at	9.75544	9.71476	9.80485	9.61328	9.61114	9.70753	-0.02318	0.120927	-0.0276852	0.029171	0.02318	0.0304127	-0.126554	-0.14045
11716987_a_at	8.45126	8.22222	8.51749	7.85005	8.05335	7.97494	0.126988	0.298334	0.110701	0.189982	-0.424671	-0.218767	-0.341734	-0.110702
11716988_s_at	10.7473	10.7268	10.7318	11.2533	11.2574	11.3537	-0.0704775	0.124345	-0.025918	0.00250244	-0.00250244	0.0240002	0.051528	-0.00789547
11716989_s_at	9.86415	9.80815	9.99497	10.3804	10.4164	10.3342	-0.157308	0.140683	-0.0154324	-0.0324821	0.0350962	0.0154324	0.0428476	-0.0289421
11716990_at	5.05798	4.94359	4.90578	5.09414	5.08696	5.18227	0.28613	0.013814	-0.013814	-0.0295672	-0.0204997	-0.0209198	0.136331	0.0593123
11716991_at	7.61922	7.5742	7.59164	8.065	8.05204	8.16148	0.0111732	-0.0251446	-0.0111732	0.0456743	0.0286436	0.0299358	-0.0281315	-0.0894032
11716992_at	7.37703	7.47378	7.4572	7.46014	7.474	7.4572	0.0649605	-0.0268497	0.0378618	0.00994396	-0.00994396	-0.0977392	0.033227	-0.0296736
11716993_a_at	5.23681	5.20977	5.02879	5.20617	5.13247	4.97694	0.0496736	-0.156811	-0.101645	-0.0469656	-0.0600429	0.0559249	0.0628438	0.0469661
11716994_s_at	8.47357	8.3582	8.46153	10.2287	10.1861	10.2775	-0.000364304	0.228765	0.051733	0.159389	0.000364304	-0.0429783	-0.0558243	-0.105712
11716995_a_at	7.46173	7.51151	7.3573	8.12507	8.15583	8.18836	0.0653572	0.0222197	-0.0706043	0.0638666	0.0419016	-0.0222192	-0.0440602	-0.16469
11716996_a_at	9.45174	9.47362	9.51143	9.3143	9.32564	9.39328	0.014493	-0.0127287	-0.0118361	0.058198	0.0198774	0.011487	-0.0860958	-0.011487
11716997_x_at	9.0517	9.03973	9.1426	8.90263	8.86537	8.90821	-0.0053978	0.0053978	-0.0774345	0.0233498	0.0343285	0.00619507	-0.0345917	-0.0546055
11716998_a_at	7.27847	7.36193	7.19278	7.26662	7.19931	7.20714	0.0143309	-0.0174255	-0.0804968	0.01791	-0.0672245	-0.00848389	0.0201778	0.00848389
11716999_a_at	8.18558	8.23529	8.21712	8.60922	8.61816	8.63936	-0.13829	0.213483	0.0223742	0.0329609	-0.14883	-0.0185785	0.00935221	-0.00935268
11717000_s_at	8.23947	8.21763	8.26318	8.40993	8.51568	8.55809	0.0980916	0.180141	0.0297499	0.149533	-0.0297499	-0.0447383	-0.177157	-0.140414
11717001_s_at	9.84151	9.81867	9.80524	9.76937	9.85688	9.83006	0.000200272	0.0676556	0.000305176	-0.000200272	-0.0224876	0.0438671	-0.0367546	-0.0833397
11717002_a_at	5.22441	5.53055	5.36698	5.33993	5.37729	5.33993	0.064188	-0.123988	0.0300608	-0.0146375	-0.10638	-0.0257449	0.0146375	0.0932789
11717003_s_at	5.12831	4.82074	5.18068	6.03401	6.19338	6.41594	0.00263596	-0.00263596	-0.121903	0.0124345	0.124425	0.0962486	-0.0788646	-0.0173483
11717004_s_at	7.00846	7.03942	6.93099	8.07727	8.11164	8.1694	-0.144238	-0.0978246	-0.129067	-0.0366855	0.0496402	0.064672	0.0366855	0.0757341
11717005_a_at	6.66905	6.59945	6.60873	6.57802	6.70197	6.65934	0.117652	-0.0341597	0.0593972	0.113325	-0.0292606	0.0097537	-0.0812516	-0.00975323
11717006_a_at	6.1077	5.90877	6.08789	6.00784	5.98077	6.06654	0.0563717	-0.00173616	-0.0164857	0.17368	-0.185172	-0.0545168	0.0403986	0.00173616
11717007_x_at	6.98192	6.70545	7.06609	7.00892	7.04583	7.09543	0.163773	-0.00666237	0.00666237	0.0134258	-0.0979433	-0.122153	-0.0145469	0.010015
11717008_a_at	9.0138	8.87792	8.96097	8.76733	8.91996	8.94357	-0.211705	-0.0931263	-0.256907	-0.195462	0.120629	0.126616	0.161236	0.0931263
11717009_s_at	9.94371	9.98217	9.98435	10.5021	10.539	10.61	-0.0932922	0.0686598	-0.0603609	0.00697708	-0.00697708	0.0774698	0.0911217	-0.0740681
11717010_a_at	8.18765	8.10859	8.18678	8.46733	8.54158	8.51351	-0.039649	0.0233469	-0.0233474	-0.0492382	0.216146	0.107454	0.107353	-0.0647159
11717011_a_at	10.9035	10.8406	10.8687	10.6469	10.6157	10.7475	-0.00766563	0.0442905	-0.0327873	-0.00319195	0.00845146	0.0184011	0.00319195	-0.0202122
11717012_s_at	8.03734	8.06097	8.06223	8.11419	8.21819	8.18725	-0.0401382	-0.223384	-0.205738	-0.102726	0.0401382	0.0695305	0.0527906	0.0935073
11717013_a_at	10.5927	10.5383	10.5891	10.5909	10.658	10.6334	-0.0364161	0.211753	0.0364161	0.127441	-0.040556	0.0683775	-0.0692844	-0.131773
11717014_x_at	10.282	10.278	10.2629	10.2741	10.3604	10.325	-0.00324917	0.0879049	0.00324917	0.0489035	-0.0333376	0.0938892	-0.0294762	-0.040513
11717015_a_at	4.11963	4.29694	4.24241	4.32854	4.19373	4.16231	-0.0187373	-0.0404477	0.0783262	-0.0760455	-0.0693259	0.124962	0.0187373	0.0638308
11717016_a_at	8.92227	8.8783	9.02844	9.04847	9.05644	9.15584	-0.0155444	-0.00967836	-0.081078	-0.00342512	0.14747	0.0849381	0.00342464	0.00661516
11717017_a_at	9.77273	9.73269	9.77888	9.72374	9.66883	9.89807	-0.0162773	0.115189	-0.0255976	0.00288296	0.0470657	0.14909	-0.0411911	-0.00288296
11717018_a_at	10.9713	10.9421	10.9115	11.1027	11.062	11.0798	-0.122324	-0.0789995	-0.144912	-0.0905819	0.143371	0.155094	0.119791	0.0789995
11717019_x_at	11.0373	10.9659	11.0275	11.1095	11.0388	11.1662	-0.0950003	-0.0385132	-0.171086	-0.0954657	0.154139	0.176007	0.141494	0.0385132
11717020_a_at	8.73048	8.74051	8.84485	8.64724	8.63051	8.77862	0	0.0796738	-0.00296974	0	0.00317287	-0.0206108	-0.00317192	0.000448227
11717021_s_at	8.29452	8.37998	8.32794	8.22257	8.15867	8.17189	-0.0521841	0.143302	0.0233364	-0.0106697	-0.000375748	0.000375748	0.0255146	-0.0563183
11717022_x_at	8.62491	8.68111	8.62923	8.50088	8.54633	8.61499	0.0481129	0.00696087	0.0154467	-0.0123968	-0.00126553	-0.00578022	-0.0390902	0.00126553
11717023_a_at	8.88257	8.7201	8.83364	8.48604	8.58146	8.65034	0.0405674	-0.0727239	0.0975289	-0.0367374	0.0495052	-0.00390863	0.00390816	-0.0594826
11717024_at	10.0373	9.9517	9.98453	10.2698	10.2621	10.3156	0.0325174	0.0509071	-0.117826	-0.0388889	0.0104046	0.0544806	-0.0104046	-0.0797043
11717025_s_at	7.71791	7.73098	7.68817	7.43595	7.40867	7.36102	-0.0534544	0.111426	0.0461035	0.0763016	-0.0684519	-0.0339508	0.0339508	-0.123473
11717026_x_at	8.09157	8.0508	8.02949	7.63845	7.60788	7.67244	-0.126598	0.15035	0.167027	0.121284	-0.0571661	-0.000892639	-0.0690508	0.000892639
11717027_a_at	7.17717	7.20724	7.16681	7.03665	6.94737	7.03631	0.126375	0.0180588	-0.0176182	0.100866	-0.102892	0.0176182	-0.0360088	-0.0301189
11717028_a_at	5.98415	5.8938	5.97009	5.9536	5.95877	5.91215	0.103579	-0.0868616	0.00121212	0.0437779	0.0290103	-0.0365515	-0.00121212	-0.0754962
11717029_a_at	7.79437	7.8378	7.74578	7.82958	7.85546	7.83121	0.0587716	-0.0972486	0.00143719	0.0605473	-0.00143719	-0.0626426	0.0355592	-0.0172887
11717030_x_at	5.96613	6.18829	6.02175	6.40519	6.41427	6.15189	0.0186596	-0.0421038	0.0316324	-0.0555296	-0.00729275	-0.0871754	0.00729275	0.113251
11717031_a_at	7.07203	6.90832	7.05923	7.06751	6.97176	7.16173	-0.177229	-0.082221	-0.0718679	0.0066247	0.0905752	-0.00662518	0.0584369	0.0209174
11717032_at	7.36289	7.32768	7.40171	7.4805	7.43535	7.62998	-0.00275087	-0.0208387	-0.106109	0.0103259	0.0168939	-0.0378985	0.0730896	0.0027504
11717033_a_at	7.99295	8.01631	8.07482	8.00703	8.05327	8.02377	0.0853519	0.00368881	-0.0447207	0.0500641	-0.0143585	0.0133438	-0.00368881	-0.0125103
11717034_a_at	7.55656	7.69166	7.61322	7.44575	7.6055	7.36853	0.103074	0.00189304	0.0423965	-0.0515766	0.00300121	-0.0222683	-0.00189304	-0.0294542
11717035_s_at	4.01678	4.07172	4.01565	4.10147	4.10647	3.8245	0.0153322	-0.112317	0.119554	0.0523529	-0.0153322	-0.0616331	-0.0316057	0.153836
11717036_a_at	7.02474	6.90095	7.04007	7.06939	7.01809	7.07838	-0.135207	-0.17675	-0.0382261	-0.0414467	0.0613928	0.131656	0.100705	0.0382261
11717037_a_at	4.99768	5.19199	4.9937	5.11542	5.14699	5.08196	0.0228305	-0.0719438	0.023221	-0.0261555	-0.0136399	0.0122414	-0.0122414	0.107955
11717038_a_at	8.82161	8.86237	8.93108	9.02859	9.03549	9.15433	-0.0240593	0.0363226	0.0118351	-0.0335836	-0.0381184	0.0838413	-0.0118351	0.0609903
11717039_a_at	11.8751	11.8073	11.8292	12.082	11.951	12.1404	-0.106283	0.0564632	-0.0803404	-0.0346584	0.0716496	0.141269	0.0264587	-0.0264587
11717040_at	4.75388	4.90728	4.98745	4.86618	4.68571	4.81049	-0.190087	-0.107814	-0.0341759	-0.0172977	0.0996184	0.105131	0.0172973	0.0248551
11717041_at	8.45295	8.36676	8.46325	8.39395	8.44651	8.42663	0.0439692	-0.0290194	-0.0959463	0.0314064	0.0290194	0.0393295	-0.0377169	-0.077981
11717042_at	9.06666	8.96892	8.99678	8.92167	8.94713	8.89649	0.0449314	-0.0142107	-0.0639114	0.0120649	-0.00699139	-0.00124264	0.00124264	0.00937557
11717043_at	8.26741	8.13534	8.25384	7.9752	8.0499	8.02194	-0.0077796	-0.0317044	-0.179531	-0.0602808	0.0910716	0.111914	0.0948968	0.0077796
11717044_a_at	8.17382	8.18702	8.17535	8.30763	8.28736	8.32307	0.0119638	0.130943	0.00334358	-0.00334358	-0.0479469	-0.0493278	0.0175209	-0.0708571
11717045_a_at	4.72043	4.79883	4.72042	4.8453	4.6399	4.6971	-0.0675206	-0.041904	0.0944252	-0.151749	0.033761	0.0015955	0.0742712	-0.0015955
11717046_at	7.20292	7.2336	7.27666	7.1774	7.26018	7.33376	-0.00427914	0.0430188	-0.121727	0.00427914	0.0822377	0.0807242	-0.0281153	-0.141854
11717047_s_at	10.1237	9.96306	10.0397	10.282	10.2625	10.3795	-0.0650387	0.0632038	-0.0343227	-0.0136175	0.0214891	0.0773478	0.0136175	-0.0253496
11717048_a_at	4.49082	4.30417	4.19036	4.20556	4.24698	4.25032	0.110287	0.0142255	0.0128269	-0.0128269	-0.181043	-0.179791	-0.0264912	0.0227284
11717049_s_at	7.76798	7.9065	7.687	7.52035	7.40785	7.29332	-0.00324917	-0.0460024	0.00309849	-0.0365782	0.023406	0.0460596	-0.00309849	0.0643072
11717050_x_at	6.58587	6.54049	6.42104	6.24956	6.17934	6.02955	0.115301	-0.0280838	0.0115671	-0.0115676	0.0464964	-0.0242977	0.0395536	-0.0136514
11717051_s_at	9.61832	9.57934	9.58453	9.92791	9.99083	9.87262	-0.0299273	0.14893	0.01478	0.0385904	-0.0014801	0.0014801	-0.0988712	-0.0811567
11717052_at	7.1111	7.08238	7.16764	6.88178	6.95835	6.89603	-0.134958	-0.149693	-0.25692	-0.103123	0.143569	0.104401	0.152417	0.103122
11717053_a_at	8.16358	8.08775	8.09751	8.18638	8.25288	8.2063	0.0609741	0.0236883	-0.0078001	0.0567713	0.0078001	-0.0105762	-0.0633307	-0.0779419
11717054_a_at	7.67102	7.67982	7.71981	7.51883	7.66483	7.57088	-0.144783	-0.124105	-0.0970125	-0.0261726	0.089468	0.110126	0.0261726	0.116871
11717055_a_at	8.23243	8.14692	8.3636	7.89534	7.93059	7.97395	0.00149536	0.153024	-0.120592	0.0932035	0.0901098	-0.00149536	-0.134628	-0.0823231
11717056_a_at	8.80969	8.90654	8.98238	8.4657	8.62359	8.54599	0.111102	0.126696	0.134576	0.167737	-0.111102	-0.151196	-0.12227	-0.217504
11717057_x_at	10.1931	10.0959	10.0785	9.97265	9.86985	9.92114	0.106002	0.118764	0.129672	0.0628214	-0.0628214	-0.110366	-0.103667	-0.183283
11717058_x_at	13.1177	13.1429	13.131	13.0666	13.0861	13.061	0.0196476	0.0180922	-0.0317707	0.030077	-0.011941	0.00963116	-0.00963211	-0.0333118
11717059_a_at	9.29048	9.31043	9.22245	9.54251	9.51473	9.51307	0.0364971	-0.0122671	-0.0118341	0.0132847	-0.0424776	0.00859547	-0.00859547	0.0185442
11717060_a_at	9.52913	9.43361	9.48492	8.56539	8.63268	8.59733	-0.0740623	0.00485039	-0.134752	-0.0946903	0.12718	0.118454	0.0710812	-0.00485039
11717061_a_at	4.41195	4.50759	4.67852	4.49209	4.50623	4.50589	0.0647011	-0.0712428	0.0340009	-0.0797691	0.0310554	-0.0310554	-0.0455079	0.0874524
11717062_at	9.09096	9.04889	9.2029	8.21032	8.01394	8.295	0.142639	0.236127	0.11661	0.073535	-0.187236	-0.15007	-0.199806	-0.073535
11717063_s_at	8.20862	8.30512	8.20504	8.20546	8.26716	8.28141	-0.00233555	0.0107918	0.00233555	0.048543	-0.0490208	-0.00498867	0.00375366	-0.0107155
11717064_a_at	6.65773	6.70113	6.71588	6.46997	6.55965	6.49114	-0.0129542	-0.0791907	0.0191941	0.0497732	-0.0374446	-0.0206766	0.0299969	0.0129547
11717065_a_at	4.09598	3.96788	4.01572	4.05409	4.05254	4.01719	0.169926	0.0284438	0.0335946	-0.112561	-0.223942	-0.0682859	-0.0284443	0.0506368
11717066_at	3.77926	4.07555	3.91084	3.59577	3.81758	3.82865	-0.0452023	-0.0323691	0.108872	0.00118208	-0.151717	0.00815582	0.020505	-0.0011816
11717067_a_at	3.11481	3.14408	2.99227	3.09767	3.13283	2.99567	-0.0247805	0.143981	0.119461	0.0131984	-0.0995364	-0.0437441	-0.0131984	0.0414791
11717068_a_at	6.24232	6.23367	6.09128	6.41358	6.28513	6.17682	-0.0550661	0.0106788	0.00478458	0.0330482	-0.00478458	-0.109911	0.0389242	-0.0678234
11717069_at	7.40168	7.27749	7.21145	8.03154	7.97961	8.08435	0.0223713	0.212643	-0.00548649	0.00548649	-0.0955534	0.0381536	-0.0987549	-0.105512
11717070_x_at	9.99828	9.94524	9.98633	9.94642	9.90068	9.95166	-0.0938759	0.0174761	-0.00372791	-0.00103951	0.0180025	0.00103951	0.00265789	-0.00592613
11717071_at	7.04682	6.78877	6.82708	6.92464	6.97316	7.18139	-0.0522971	0.00235891	0.0319018	-0.0770564	-0.0172973	-0.00235891	0.0730357	0.233661
11717072_x_at	10.4821	10.525	10.4727	10.4744	10.4955	10.5074	-0.152223	0.123931	0.036273	-0.0256739	-0.00934029	-0.00889492	0.0407896	0.00889492
11717073_a_at	5.79232	5.86845	5.8436	5.76443	5.66541	5.53833	-0.00882864	-0.0498352	0.0189157	-0.0349412	0.00648689	0.0152087	0.0120325	-0.00648689
11717074_a_at	6.16435	6.2298	6.0715	6.08155	6.25882	6.23219	-0.0636125	-0.0252767	-0.0216231	-0.0946174	0.063962	0.128221	0.0751963	0.0216227
11717075_a_at	8.55464	8.42013	8.5123	8.56505	8.65557	8.60635	-0.0386419	-0.0290737	-0.0542069	-0.0260801	0.0605383	0.0260801	0.060977	0.061224
11717076_s_at	8.10031	7.96411	8.1681	8.11675	8.08615	8.19112	0.0296874	-0.0417409	-0.0680385	-0.13882	-0.0256324	0.0620933	0.105702	0.0256324
11717077_x_at	8.81845	8.68551	8.79953	8.83655	8.87248	8.90111	-0.120011	-0.123786	-0.113331	-0.0345678	0.111765	0.0652962	0.0421228	0.0345678
11717078_s_at	10.3335	10.312	10.2743	10.3174	10.3381	10.3976	-0.260068	0.0938282	-0.128071	-0.0872726	0.0247421	0.08745	0.00216961	-0.00216961
11717079_a_at	7.89799	7.88334	7.92449	8.08085	8.01711	8.00343	0.0394406	-0.0366926	-0.0636163	-0.000949383	0.0638809	-0.00367689	0.000949383	0.021102
11717080_x_at	7.79372	7.80043	7.81381	8.04305	7.94836	7.94054	0.000468254	-0.000468731	0.0414391	-0.0355449	-0.020545	0.00359631	0.0663219	-0.0763802
11717081_a_at	5.06357	5.02664	5.15338	5.16163	5.43126	5.11475	0.141477	0.000491619	-0.0425634	-0.015202	-0.00638914	-0.000491619	0.0642867	0.0875912
11717082_a_at	8.64484	8.58968	8.50844	7.75815	7.68267	7.76964	-0.0423994	-0.105035	-0.0881453	-0.134053	0.0423994	0.0635929	0.0628433	0.0596886
11717083_x_at	5.93596	6.03974	6.01689	5.62656	5.52165	5.52552	0.0860977	-0.0745101	0.00666094	-0.0293441	-0.0444241	-0.00666094	0.056529	0.047329
11717084_a_at	9.83385	9.75229	9.76079	9.43378	9.50742	9.41694	-0.00456333	0.0940733	0.0476952	-0.00283813	-0.0136185	0.101982	0.00283813	-0.147054
11717085_a_at	10.0286	9.9825	9.92861	9.85892	9.87315	9.79931	0.0347967	0.123932	0.0426559	0.0517149	-0.112324	-0.0347967	-0.0752392	-0.0890961
11717086_x_at	8.75055	8.71968	8.79576	8.78147	8.69184	8.74067	0.179416	0.0880318	0.0251455	0.206815	-0.137885	-0.0251455	-0.0841618	-0.128505
11717087_s_at	10.087	10.0099	10.2113	10.0324	10.0812	10.1272	0.126126	0.209826	-0.00318813	0.14882	-0.0234051	0.00318813	-0.0247955	-0.12039
11717088_s_at	10.5785	10.5664	10.5848	10.6865	10.672	10.6936	-0.01402	0.19179	0.107587	0.110774	-0.0248394	0.01402	-0.0376902	-0.0359564
11717089_x_at	10.7523	10.7936	10.7642	10.8583	10.9148	10.8363	-0.000850678	0.114751	0.0537825	0.0965128	-0.0121946	0.000850678	-0.0351448	-0.0501537
11717090_a_at	7.66064	7.45018	7.66171	8.0697	8.08894	8.25579	-0.445173	-0.371965	-0.559081	-0.461674	0.496064	0.469625	0.407194	0.371965
11717091_s_at	9.01593	8.93918	9.18927	9.37146	9.45722	9.44879	-0.289635	-0.0508995	-0.114952	-0.167934	0.0508995	0.0759659	0.182091	0.13349
11717092_s_at	11.3758	11.3517	11.3373	11.5292	11.5291	11.5733	0.084219	0.297796	0.208933	0.196577	-0.134558	-0.084219	-0.143172	-0.196993
[truncated: 47,402 more rows]

## Sheet: Metadata Example
SERIES
title	Expression data from early Drosophila embryo
summary	Morphogenesis of epithelial tissues relies on the precise developmental control of cell polarity and architecture. In the early Drosophila embryo, the primary epithelium forms during cellularisation, following a tightly controlled genetic programme where specific sets of genes are up-regulated. Some of them, for instance, control membrane invagination between the nuclei anchored at the apical sur…
summary	We used microarrays to detail the global programme of gene expression underlying cellularisation and identified distinct classes of up-regulated genes during this process.
overall design	Drosophila embryos were selected at successive stages of early development for RNA extraction and hybridization on Affymetrix microarrays. We sought to obtain homogeneous populations of embryos at each developmental stage in order to increase the temporal resolution of expression profiles. To that end, we hand-selected embryos according to morphological criteria at five time-points: before pole c…
contributor	Jane,Doe
contributor	John,A,Smith
SAMPLES
# The corresponding example matrix table is included in the next worksheet.
Sample name	title	CEL file	source name	organism	characteristics: tissue	characteristics: genotype	characteristics: age	molecule	label	description	chip name or GEO platform id
Drosophila_T0-1	embryo at T0, biological rep1	Drosophila_T0-1.CEL	Drosophila embryos before nuclear cycle 9 (maternal transcripts)	Drosophila melanogaster	dechorionated embryo	yellow white and Oregon R parents	embryos younger than nuclear cycle 9, i.e. before pole cells budding	total RNA	biotin	Gene expression data from embryos younger than nuclear cycle 9, i.e. before zygotic genome activation.	DrosGenome1
Drosophila_T0-2	embryo at T0, biological rep2	Drosophila_T0-2.CEL	Drosophila embryos before nuclear cycle 9 (maternal transcripts)	Drosophila melanogaster	dechorionated embryo	yellow white and Oregon R parents	embryos younger than nuclear cycle 9, i.e. before pole cells budding	total RNA	biotin	Gene expression data from embryos younger than nuclear cycle 9, i.e. before zygotic genome activation.	DrosGenome1
Drosophila_T1-1	embryo at T1, biological rep1	Drosophila_T1-1.CEL	Drosophila embryos in slow phase of cellularisation	Drosophila melanogaster	dechorionated embryo	yellow white and Oregon R parents	embryos younger than nuclear cycle 9, i.e. before pole cells budding	total RNA	biotin	Gene expression data from embryos in slow phase of cellularisation.	DrosGenome1
Drosophila_T1-2	embryo at T1, biological rep2	Drosophila_T1-2.CEL	Drosophila embryos in slow phase of cellularisation	Drosophila melanogaster	dechorionated embryo	yellow white and Oregon R parents	embryos younger than nuclear cycle 9, i.e. before pole cells budding	total RNA	biotin	Gene expression data from embryos in slow phase of cellularisation.	DrosGenome1
Drosophila_T2-1	embryo at T2, biological rep1	Drosophila_T2-1.CEL	Drosophila embryos in fast phase of cellularisation	Drosophila melanogaster	dechorionated embryo	yellow white and Oregon R parents	embryos younger than nuclear cycle 9, i.e. before pole cells budding	total RNA	biotin	Gene expression data from embryos in slow phase of cellularisation.	DrosGenome1
Drosophila_T2-2	embryo at T2, biological rep2	Drosophila_T2-2.CEL	Drosophila embryos in fast phase of cellularisation	Drosophila melanogaster	dechorionated embryo	yellow white and Oregon R parents	embryos younger than nuclear cycle 9, i.e. before pole cells budding	total RNA	biotin	Gene expression data from embryos in slow phase of cellularisation.	DrosGenome1
Drosophila_T3-1	embryo at T3, biological rep1	Drosophila_T3-1.CEL	Drosophila embryos at beginning of gastrulation	Drosophila melanogaster	dechorionated embryo	yellow white and Oregon R parents	embryos younger than nuclear cycle 9, i.e. before pole cells budding	total RNA	biotin	Gene expression data from embryos in slow phase of cellularisation.	DrosGenome1
Drosophila_T3-2	embryo at T3, biological rep2	Drosophila_T3-2.CEL	Drosophila embryos at beginning of gastrulation	Drosophila melanogaster	dechorionated embryo	yellow white and Oregon R parents	embryos younger than nuclear cycle 9, i.e. before pole cells budding	total RNA	biotin	Gene expression data from embryos in slow phase of cellularisation.	DrosGenome1
Drosophila_T4-1	embryo at T4, biological rep1	Drosophila_T4-1.CEL	Drosophila embryos at end of gastrulation	Drosophila melanogaster	dechorionated embryo	yellow white and Oregon R parents	embryos younger than nuclear cycle 9, i.e. before pole cells budding	total RNA	biotin	Gene expression data from embryos in slow phase of cellularisation.	DrosGenome1
Drosophila_T4-2	embryo at T4, biological rep2	Drosophila_T4-2.CEL	Drosophila embryos at end of gastrulation	Drosophila melanogaster	dechorionated embryo	yellow white and Oregon R parents	embryos younger than nuclear cycle 9, i.e. before pole cells budding	total RNA	biotin	Gene expression data from embryos in slow phase of cellularisation.	DrosGenome1
PROTOCOLS
growth protocol	30 min egg collections of OreR and yw flies at 25C were aged at room temperature (RT) according to the different temporal classes T0-T4.
treatment protocol	Embryos were dechorionated with 50% bleach, put on a cover slip and covered with Halocarbon oil 27 (Sigma). Embryos of the appropriate stage were manually selected under the dissecting scope. Selected embryos were transferred to a basket, rinsed with PBS with 0,7% NaCl, 0,04% triton-X100 and placed on ice in the Trizol solution (GibcoBRL).
extract protocol	Trizol extraction of total RNA was performed according to the manufacturer's instructions.
label protocol	Biotinylated cRNA were prepared according to the standard Affymetrix protocol from 6 ug total RNA (Expression Analysis Technical Manual, 2001, Affymetrix).
hyb protocol	Following fragmentation, 10 ug of cRNA were hybridized for 16 hr at 45C on GeneChip Drosophila Genome Array. GeneChips were washed and stained in the Affymetrix Fluidics Station 400.
scan protocol	GeneChips were scanned using the Hewlett-Packard GeneArray Scanner G2500A.
data processing	The data were analyzed with Microarray Suite version 5.0 (MAS 5.0) using Affymetrix default analysis settings and global scaling as normalization method. The trimmed mean target intensity of each array was arbitrarily set to 100.
value definition	MAS5.0 signal intensity

## Sheet: Matrix Example 1
# truncated example of a matrix table with signal estimates only
# additional columns can be added for each sample/hyb (see 'Matrix Example 2' for illustration)
ID_REF	Drosophila_T0-1	Drosophila_T0-2	Drosophila_T1-1	Drosophila_T1-2	Drosophila_T2-1	Drosophila_T2-2	Drosophila_T3-1	Drosophila_T3-2	Drosophila_T4-1	Drosophila_T4-2
141200_at	867.2	823.6	784.7	82.4	702.9	733	872.5	791.8	842.2	663.4
141201_at	70.1	80.3	106.4	31.4	75.3	64.6	81.3	83.2	72.7	51.8
141202_at	19.2	30.7	17.8	75.2	28.5	19.3	35.2	29.9	28.5	24
141203_at	212.9	212	243.2	67.9	187.4	217.4	222.1	230	286	221
141204_at	9.5	9.6	7.8	87.8	2.1	7.8	16.8	6.2	12.5	2.6
141205_at	63.4	67.2	51.1	14	57.3	59.5	81.3	56.4	66.4	43
141206_at	35.6	35.1	25	20.7	22.1	22.1	36.8	34.1	27.2	20.7
141207_at	6.9	20.7	16.7	23.9	28.8	14.7	20.4	20	12.1	18.5
141208_at	13.1	4.9	6.3	67.8	4.3	4.7	3.8	9.6	6.8	16.8
141209_at	12.4	12.2	5	56.6	9	11.5	16.6	12.2	11.6	5
141210_at	59.4	66.9	50.4	150.5	66.7	87	77.4	58	40.3	44
141211_at	154.2	212.8	148	51.9	135.4	176.9	199.2	140.1	154.2	137.1
141212_at	66.3	61.1	61.6	134.2	48.6	80.4	72.8	64.7	54.2	51.2
141213_at	107.2	111.9	131.9	22.4	105.5	139.8	138	131.1	122.5	107.1
141214_at	126.5	185.5	169.5	94.4	183.4	149.3	191.8	181.8	186.2	162
141215_at	154.8	168.8	138.7	105.5	153.8	132.5	100	133.9	147.1	136.1
141216_at	37.4	43.3	36.5	24.4	44	26.1	53.4	42.5	27.8	33.8
141217_at	33.7	18.9	27.6	49.3	30.3	15	32.5	23.8	32.2	35.8
141218_at	380.2	405	311.7	31.1	334.7	359.3	438.3	322.2	377.7	323
141219_at	82.8	81.6	63.7	112.8	58.8	68.6	80.1	74.3	68	69.2
141220_at	368.8	384.2	327.7	33.7	403.4	392.5	347.2	341.8	347.3	373.9
141221_at	1257.1	1444.7	1371	36	1285.2	1060.1	1257.1	1026.9	1300.4	1219
141222_at	1977.7	1984.5	1919	137.8	1560.2	1937.3	2363.2	2197.7	1878.4	2045.2
141223_at	3096.7	2691.9	2732.2	40.7	2473.9	2608.1	2712.3	2636.9	2578	2935.6
141224_at	985.2	1135.4	1034.5	37	1071.8	1079.9	1179.2	990.5	1082.7	1183.3
141225_at	805.4	725.1	748.4	65.3	729.2	746.9	773.8	773.4	727.1	816.1
141226_at	1215.1	1203.6	1295.6	121.4	1173.5	1151.6	1109	1225	1270	1258
141227_at	1112.6	950.5	1190.6	119	989.6	981.6	1008.9	1002.5	922.3	1010.3
141228_at	472.2	512.4	465	154.2	436.1	421.9	455.8	480.7	452	477.8
141229_at	829.4	947.4	942	90.2	757.2	733.2	964.5	792.9	839.8	891
141230_at	2155.2	1787.1	2395	44.3	2150.6	1955.3	1712.1	1934.7	2129.3	2027.3
141231_at	376.1	391.4	348	110.3	357.6	373	312.9	373.3	353.3	368.7
141232_at	1435.6	1159.8	1169.3	30	1006.5	1170.7	1458.7	1278.4	1062.6	1187.8
141233_at	2130.6	1994.6	1984.1	104.5	1772.6	1990.3	1960.6	2185.2	1991.3	2365.5
141234_at	463.9	478.2	548.1	22.4	489.8	526.8	502.3	527.1	521.3	558.1
141235_at	1274.9	1215.9	1320.7	43.6	1156.9	1031.8	1224.8	1162	1192.8	1199.1
141236_at	2104.9	2061.8	2492.4	38.5	2061.3	2016.3	1992.6	2011.4	2006.2	1944.6
141237_at	2954.9	1907.4	1970.9	15.2	2022.3	2358.6	1811.1	2276.3	1384.7	1732.9
141238_at	1363.8	1325.9	1151.6	40.8	1108.1	1340.7	1071.8	1264.1	1274.4	1519.8
141239_at	2395.9	2425.8	2226.2	51	2114.6	2291.2	2381.6	2221.5	2391.7	2373.9
141240_at	390.8	406.8	388	19.7	503.3	406.3	382	351.9	414.3	412
141241_at	3155.1	3399.5	3532.9	60.9	2993.9	3381.2	5137.2	3308.4	3081.9	3058.9
141242_at	1994.5	2024.5	2059.9	86.3	1760.6	1847.8	2079.8	2066	2000	2371.7
141243_at	421.7	380.7	384.4	157.2	370.4	378.4	323.1	391.1	377.5	429.3
141244_at	2175.2	1679.1	1872.8	90.2	1603.2	1705.8	1843	1857.1	1779.4	2199.1
141245_at	2767.3	2421.4	2367.9	142.5	2073.5	2294.5	2244.7	2265.1	2217.5	2387.1
141246_at	2540.1	2279.1	2062.3	130	1648.5	1708.6	2322	2063.5	1671.1	2263.9
141247_at	288.6	305.3	338.2	108.1	308.1	314.4	303.3	355.5	335.8	347.3
141248_at	425.7	427.4	438.8	15.2	478	449.2	411.1	411.5	399.6	426.4
141249_at	2700.1	2293.5	2134.3	71.6	2199.6	2201.5	2485.9	2110.2	1966.3	2389.6
141249_at	2700.1	2293.5	2134.3	71.6	2199.6	2201.5	2485.9	2110.2	1966.3	2389.6

## Sheet: Matrix Example 2
# truncated example of a matrix table
# The ABS_CALL and DETECTION P-VALUE columns are optional and included for example purposes only
ID_REF	Drosophila_T0-1	ABS_CALL	DETECTION P-VALUE	Drosophila_T0-2	ABS_CALL	DETECTION P-VALUE	Drosophila_T1-1	ABS_CALL	DETECTION P-VALUE	Drosophila_T1-2	ABS_CALL	DETECTION P-VALUE	Drosophila_T2-1	ABS_CALL	DETECTION P-VALUE	Drosophila_T2-2	ABS_CALL	DETECTION P-VALUE	Drosophila_T3-1	ABS_CALL	DETECTION P-VALUE	Drosophila_T3-2	ABS_CALL	DETECTION P-VALUE	Drosophila_T4-1	ABS_CALL	DETECTION P-VALUE	Drosophila_T4-2	ABS_CALL	DETECTION P-VALUE
141200_at	867.2	P	0.000219	823.6	P	0.000219	784.7	P	0.000266	82.4	A	0.066865	702.9	P	0.000219	733	P	0.000219	872.5	P	0.000266	791.8	P	0.000266	842.2	P	0.000266	663.4	P	0.000219
141201_at	70.1	P	0.001892	80.3	P	0.001892	106.4	P	0.013092	31.4	A	0.066865	75.3	P	0.001892	64.6	P	0.000805	81.3	P	0.019304	83.2	P	0.000959	72.7	P	0.00418	51.8	P	0.003067
141202_at	19.2	A	0.250724	30.7	A	0.127645	17.8	A	0.175989	75.2	A	0.066865	28.5	A	0.162935	19.3	A	0.175989	35.2	A	0.267463	29.9	A	0.098054	28.5	A	0.11716	24	A	0.066865
141203_at	212.9	P	0.002617	212	P	0.00418	243.2	P	0.003067	67.9	A	0.066865	187.4	P	0.002228	217.4	P	0.002228	222.1	P	0.002228	230	P	0.005643	286	P	0.001892	221	P	0.001354
141204_at	9.5	A	0.397994	9.6	A	0.32083	7.8	A	0.339558	87.8	A	0.066865	2.1	A	0.660442	7.8	A	0.458816	16.8	A	0.47938	6.2	A	0.418069	12.5	A	0.127645	2.6	A	0.458816
141205_at	63.4	P	0.024711	67.2	P	0.014937	51.1	P	0.035163	14	A	0.066865	57.3	P	0.014937	59.5	P	0.043968	81.3	P	0.043968	56.4	P	0.031336	66.4	P	0.021866	43	P	0.02786
141206_at	35.6	P	0.019304	35.1	P	0.014937	25	M	0.05447	20.7	A	0.066865	22.1	A	0.11716	22.1	P	0.011447	36.8	P	0.017001	34.1	P	0.031336	27.2	P	0.003585	20.7	A	0.107301
141207_at	6.9	A	0.561639	20.7	A	0.218983	16.7	A	0.52062	23.9	A	0.066865	28.8	A	0.234557	14.7	A	0.397994	20.4	A	0.479377	20	A	0.397994	12.1	A	0.397994	18.5	A	0.378184
141208_at	13.1	A	0.088557	4.9	A	0.437646	6.3	A	0.318883	67.8	A	0.067627	4.3	A	0.437646	4.7	A	0.275462	3.8	A	0.911443	9.6	A	0.34162	6.8	A	0.181343	16.8	A	0.135974
141209_at	12.4	P	0.043968	12.2	P	0.048995	5	A	0.267463	56.6	A	0.067627	9	A	0.175989	11.5	A	0.089405	16.6	A	0.204022	12.2	A	0.162935	11.6	A	0.138765	5	A	0.189687
141210_at	59.4	P	0.031336	66.9	P	0.017001	50.4	M	0.05447	150.5	A	0.067627	66.7	P	0.02786	87	P	0.008689	77.4	A	0.081337	58	A	0.07383	40.3	A	0.089405	44	A	0.066865
141211_at	154.2	P	0.011447	212.8	P	0.009985	148	P	0.013092	51.9	A	0.067627	135.4	P	0.011447	176.9	P	0.011447	199.2	P	0.02786	140.1	P	0.014937	154.2	P	0.011447	137.1	P	0.011447
141212_at	66.3	P	0.043968	61.1	M	0.05447	61.6	P	0.031336	134.2	A	0.067627	48.6	P	0.014937	80.4	P	0.039365	72.8	M	0.05447	64.7	P	0.035163	54.2	P	0.02786	51.2	A	0.066865
141213_at	107.2	A	0.138765	111.9	A	0.081337	131.9	M	0.05447	22.4	A	0.067627	105.5	A	0.07383	139.8	A	0.07383	138	A	0.107301	131.1	M	0.060419	122.5	A	0.07383	107.1	P	0.031336
141214_at	126.5	P	0.014937	185.5	P	0.009985	169.5	P	0.014937	94.4	A	0.067627	183.4	P	0.011447	149.3	P	0.014937	191.8	P	0.017001	181.8	P	0.011447	186.2	P	0.014937	162	P	0.013092
141215_at	154.8	P	0.001354	168.8	P	0.000805	138.7	P	0.000805	105.5	A	0.067627	153.8	P	0.000959	132.5	P	0.000805	100	P	0.003067	133.9	P	0.000562	147.1	P	0.001354	136.1	P	0.001354
141216_at	37.4	P	0.019304	43.3	P	0.035163	36.5	P	0.039365	24.4	A	0.067627	44	P	0.013092	26.1	P	0.014937	53.4	A	0.089405	42.5	P	0.013092	27.8	P	0.019304	33.8	P	0.019304
141217_at	33.7	A	0.218983	18.9	A	0.284747	27.6	A	0.32083	49.3	A	0.067627	30.3	A	0.11716	15	A	0.438361	32.5	A	0.267463	23.8	A	0.32083	32.2	A	0.162935	35.8	A	0.107301
141218_at	380.2	P	0.013092	405	P	0.009985	311.7	P	0.019304	31.1	A	0.067627	334.7	P	0.008689	359.3	P	0.017001	438.3	P	0.02786	322.2	P	0.02786	377.7	P	0.017001	323	P	0.014937
141219_at	82.8	P	0.001602	81.6	P	0.001354	63.7	P	0.002617	112.8	A	0.067627	58.8	P	0.003067	68.6	P	0.004863	80.1	P	0.004863	74.3	P	0.002617	68	P	0.003067	69.2	P	0.001602
141220_at	368.8	P	0.000244	384.2	P	0.000244	327.7	P	0.000244	33.7	A	0.067627	403.4	P	0.000244	392.5	P	0.000244	347.2	P	0.000244	341.8	P	0.000244	347.3	P	0.000244	373.9	P	0.000244
141221_at	1257.1	P	0.000244	1444.7	P	0.000244	1371	P	0.000244	36	A	0.067627	1285.2	P	0.000244	1060.1	P	0.000244	1257.1	P	0.001221	1026.9	P	0.001221	1300.4	P	0.001221	1219	P	0.000244
141222_at	1977.7	P	0.000244	1984.5	P	0.000244	1919	P	0.000244	137.8	A	0.067627	1560.2	P	0.000244	1937.3	P	0.000244	2363.2	P	0.000244	2197.7	P	0.000244	1878.4	P	0.000244	2045.2	P	0.000244
141223_at	3096.7	P	0.000244	2691.9	P	0.000244	2732.2	P	0.000244	40.7	A	0.067627	2473.9	P	0.000244	2608.1	P	0.000244	2712.3	P	0.000244	2636.9	P	0.000244	2578	P	0.000244	2935.6	P	0.000244
141224_at	985.2	P	0.000244	1135.4	P	0.000244	1034.5	P	0.000244	37	A	0.067627	1071.8	P	0.000244	1079.9	P	0.000244	1179.2	P	0.000244	990.5	P	0.000244	1082.7	P	0.000244	1183.3	P	0.000244
141225_at	805.4	P	0.000244	725.1	P	0.000244	748.4	P	0.000244	65.3	A	0.067627	729.2	P	0.000244	746.9	P	0.000244	773.8	P	0.000244	773.4	P	0.000244	727.1	P	0.000244	816.1	P	0.000244
141226_at	1215.1	P	0.000244	1203.6	P	0.000244	1295.6	P	0.000244	121.4	A	0.067627	1173.5	P	0.000244	1151.6	P	0.000244	1109	P	0.000732	1225	P	0.000244	1270	P	0.000244	1258	P	0.000244
141227_at	1112.6	P	0.000244	950.5	P	0.000244	1190.6	P	0.000244	119	A	0.067627	989.6	P	0.000244	981.6	P	0.000244	1008.9	P	0.000244	1002.5	P	0.000244	922.3	P	0.000244	1010.3	P	0.000244
141228_at	472.2	P	0.000244	512.4	P	0.000244	465	P	0.000244	154.2	A	0.067627	436.1	P	0.000244	421.9	P	0.000244	455.8	P	0.000244	480.7	P	0.000244	452	P	0.000244	477.8	P	0.000244
141229_at	829.4	P	0.000244	947.4	P	0.000244	942	P	0.000244	90.2	A	0.067627	757.2	P	0.000244	733.2	P	0.000244	964.5	P	0.000244	792.9	P	0.000244	839.8	P	0.000244	891	P	0.000244
141230_at	2155.2	P	0.000244	1787.1	P	0.000244	2395	P	0.000244	44.3	A	0.067627	2150.6	P	0.000244	1955.3	P	0.000244	1712.1	P	0.000244	1934.7	P	0.000244	2129.3	P	0.000244	2027.3	P	0.000244
141231_at	376.1	P	0.000244	391.4	P	0.000244	348	P	0.000244	110.3	A	0.067627	357.6	P	0.000244	373	P	0.000244	312.9	P	0.00293	373.3	P	0.000244	353.3	P	0.000244	368.7	P	0.000244
141232_at	1435.6	P	0.000244	1159.8	P	0.000244	1169.3	P	0.000244	30	A	0.067627	1006.5	P	0.000244	1170.7	P	0.000244	1458.7	P	0.000244	1278.4	P	0.000244	1062.6	P	0.000244	1187.8	P	0.000244
141233_at	2130.6	P	0.000244	1994.6	P	0.000244	1984.1	P	0.000244	104.5	A	0.067627	1772.6	P	0.000244	1990.3	P	0.000244	1960.6	P	0.000244	2185.2	P	0.000244	1991.3	P	0.000244	2365.5	P	0.000244
141234_at	463.9	P	0.000244	478.2	P	0.000244	548.1	P	0.000244	22.4	A	0.067627	489.8	P	0.000244	526.8	P	0.000244	502.3	P	0.000244	527.1	P	0.000244	521.3	P	0.000244	558.1	P	0.000244
141235_at	1274.9	P	0.000244	1215.9	P	0.000244	1320.7	P	0.000244	43.6	A	0.067627	1156.9	P	0.000244	1031.8	P	0.000244	1224.8	P	0.000244	1162	P	0.000244	1192.8	P	0.000244	1199.1	P	0.000244
141236_at	2104.9	P	0.000244	2061.8	P	0.000244	2492.4	P	0.000244	38.5	A	0.067627	2061.3	P	0.000244	2016.3	P	0.000244	1992.6	P	0.000244	2011.4	P	0.000244	2006.2	P	0.000244	1944.6	P	0.000244
141237_at	2954.9	P	0.000732	1907.4	P	0.000732	1970.9	P	0.000732	15.2	A	0.067627	2022.3	P	0.000244	2358.6	P	0.000732	1811.1	P	0.000732	2276.3	P	0.000244	1384.7	P	0.000732	1732.9	P	0.000732
141238_at	1363.8	P	0.000244	1325.9	P	0.000244	1151.6	P	0.000244	40.8	A	0.067627	1108.1	P	0.000244	1340.7	P	0.000244	1071.8	P	0.000244	1264.1	P	0.000244	1274.4	P	0.000244	1519.8	P	0.000244
141239_at	2395.9	P	0.000244	2425.8	P	0.000244	2226.2	P	0.000244	51	A	0.067627	2114.6	P	0.000244	2291.2	P	0.000244	2381.6	P	0.000244	2221.5	P	0.000244	2391.7	P	0.000244	2373.9	P	0.000244
141240_at	390.8	P	0.000732	406.8	P	0.000244	388	P	0.000244	19.7	A	0.067627	503.3	P	0.000244	406.3	P	0.000244	382	P	0.000244	351.9	P	0.000244	414.3	P	0.000244	412	P	0.000244
141241_at	3155.1	P	0.001221	3399.5	P	0.001221	3532.9	P	0.000732	60.9	A	0.067627	2993.9	P	0.001221	3381.2	P	0.001221	5137.2	P	0.001221	3308.4	P	0.001221	3081.9	P	0.001221	3058.9	P	0.001221
141242_at	1994.5	P	0.000244	2024.5	P	0.000732	2059.9	P	0.000732	86.3	A	0.067627	1760.6	P	0.000244	1847.8	P	0.000244	2079.8	P	0.000732	2066	P	0.000244	2000	P	0.000732	2371.7	P	0.000244
141243_at	421.7	P	0.000244	380.7	P	0.000244	384.4	P	0.000244	157.2	A	0.067627	370.4	P	0.000244	378.4	P	0.000244	323.1	P	0.000244	391.1	P	0.000244	377.5	P	0.000244	429.3	P	0.000244
141244_at	2175.2	P	0.000244	1679.1	P	0.000732	1872.8	P	0.000732	90.2	A	0.067627	1603.2	P	0.000732	1705.8	P	0.000244	1843	P	0.001221	1857.1	P	0.000732	1779.4	P	0.000732	2199.1	P	0.000244
141245_at	2767.3	P	0.000244	2421.4	P	0.000244	2367.9	P	0.000244	142.5	A	0.067627	2073.5	P	0.000244	2294.5	P	0.000244	2244.7	P	0.000244	2265.1	P	0.000244	2217.5	P	0.000244	2387.1	P	0.000244
141246_at	2540.1	P	0.000732	2279.1	P	0.001221	2062.3	P	0.001221	130	A	0.067627	1648.5	P	0.000732	1708.6	P	0.000732	2322	P	0.000732	2063.5	P	0.000732	1671.1	P	0.000732	2263.9	P	0.000732
141247_at	288.6	P	0.000244	305.3	P	0.000244	338.2	P	0.000244	108.1	A	0.067627	308.1	P	0.000244	314.4	P	0.000244	303.3	P	0.000244	355.5	P	0.000244	335.8	P	0.000244	347.3	P	0.000244
141248_at	425.7	P	0.000244	427.4	P	0.000244	438.8	P	0.000244	15.2	A	0.067627	478	P	0.000244	449.2	P	0.000244	411.1	P	0.000244	411.5	P	0.000244	399.6	P	0.000244	426.4	P	0.000244
141249_at	2700.1	P	0.000244	2293.5	P	0.000244	2134.3	P	0.000244	71.6	A	0.067627	2199.6	P	0.000244	2201.5	P	0.000244	2485.9	P	0.000244	2110.2	P	0.000244	1966.3	P	0.000244	2389.6	P	0.000244
